# Supplementary material for: The Harbinger transposon‐derived gene PANDA epigenetically coordinates panicle number and grain size in rice
Source: Plant Biotechnol J. 2022 Mar 16;20(6):1154–66. doi: 10.1111/pbi.13799 (PMC9129072; doi:10.1111/pbi.13799)
Supplement: Supplementary file 2 — Table S1 Primers used in this study. Table S2 Phenotypic analysis of the rice panda mutant and the wild type in the different environments. Table S3 List of all genes with changes in the level of RNA or H3K27me3 enrichment. Table S4 List of the groups with different H3K27me3 enrichment levels in the genes regulated by PANDA. Table S5 List of all genes with deposition of PANDA‐Flag in the first ChIP‐seq. Table S6 List of all genes with deposition of PANDA‐Flag in the second ChIP‐seq. Table S7 List of the 241 PANDA‐FLAG binding sites co‐localized with H3K27me3 enrichment sites. [file PBI-20-1154-s002.xlsx]

## Sheet: Tab.S1 Primer
Primer Name	Forward primer	Reverse primer	Remarks
M1	CTGCTGAGACTGATCACAGA	GCATAATCTCAGAACTAGCTG	InDel marker (R7ID0259)
M2	CGTAGCTCAATGGGCTATGT	GAAGTTGGGGGCAAATCTAC	InDel marker (R7ID0414)
M4	TGGAATGGATGGAGTACTTC	TTGGTAAGAGGGTGGTTAGG	SSR marker
M5	AAGTGCTAGAATTGCTCCAG	ACAGGAATTCAAATAGGGTG	Caps marker (Hae111)
M6	CGCCCTTCCCCTTATATGTT	ATTCCCGGAAAGGCTAATTC	Caps marker (Hinf1)
M7	AATGTTTGACCGTCCGTCTT	TCCCCTTCTCACTTGTTGCT	Caps marker (Hae111)
M8	TTGTGTACCAGTGGCTTGGA	TTAGGCAGCATCCCATTTTC	Caps marker (Hae111)
PANDA-gene	GTCGCCCTTGTTCTCCTCGAGGCA	TTAGAAAACAATAGCCTTGCAATAAA	Sequencing and Cloing of PANDA
PANDA-GUS	TACGAATTCGAGCTCGGTACCGTCGCCCTTGTTCTCCTCGAGGC	TTACCCTCAGATCTACCATGGAGATTTGAAGATATCCTGTAATGAC	Vector construction of PANDA-GUS
HARBI1-OX	AGAACACGGGGGACTCTAGAATGGCTATCCCTATCACTGTGCTC	GTCTTGCGCGACATGTCGACTCAGCTGAAGTGGGTGAGCATAAGCTC	Vector construction of HARBI1-OX
PANDA397-Flag-OX	TGGTGTTACTTCTGTTGCAACATGGCGCCGGTGAAGAAGTCC	GTCATTACAGGATATCTTCAAATCGATTACAAGGATGACGACGATAAGTGATGTAACTAGCTCTGTCTTCAG	Vector construction of PANDA397-Flag-OX
PANDA441-Flag-OX	CTAGAGGATCCCCGGGTACCATGGAGAAGAAAACCAAAAAGAAGA	TGTCATTACAGGATATCTTCAAATCGATTACAAGGATGACGACGATAAGTGAGAGCTCGAATTTCCCCGATC	Vector construction of PAND441-Flag-OX
PANDA441-EGFP	TCGAGCTCAAGCTTCGAATTCATGGAGAAGAAAACCAAAAAGAAG	GCAGCGGCAGCAGCCGGATCCCCGATTTGAAGATATCCTGTAATGAC	Vector construction of PAND441-EGFP
PANDA397-EGFP	TCGAGCTCAAGCTTCGAATTCATGGCGCCGGTGAAGAAGTCCAAG	GCAGCGGCAGCAGCCGGATCCCCGATTTGAAGATATCCTGTAATGAC	Vector construction of PAND397-EGFP
PANDA-1111	AAG gg CGAGCTCAAGCTTGAATTC ATGGAGAAGAAAACCAAAAAGAAGA	TGGATCCCGG GCCCGCGGTA CCGTCGAC TTAGATTTGAAGATATCCTGTAATGAC	Vector construction of PAND397 BiFC
OsFIE2-1102	ttg gg CGAGCTCAAGCTTGAATTC ATGGCGAAGCTGGGGCCGGGG	TCCCGGGCCC GCGGTACCGT CGAC TCATGCTTTTGGATGGTCCACTTCA	Vector construction of OsFIE2 BiFC
OsMSI1-1102	ttg gg CGAGCTCAAGCTTGAATTC ATGCCGAAGGCTACGGCGGCGG	TCCCGGGCCC GCGGTACCGT CGAC TCAGGGAGCCTTGGCCGGGTCA	Vector construction of OsMSI1 BiFC
PANDA-qRT-PCR	AGTGGTGGTACACCTTCCTC	CGATGTTGATCAGCCCTGAC	qRT-PCR of PANDA
OsUBC-qRT-PCR	CCGTTTGTAGAGCCATAATTGCA	AGGTTGCCTGAGTCACAGTTAAGTG	qRT-PCR of OsUBC
ALP1-qRT-PCR	TGTTTCTCAGGTTACATGGAG	GTCATCTGATGCTTGCACAG	qRT-PCR of ALP1
HARBI1-qRT-PCR	TGGCTTCTCGGAGACAGCTC	GTATTGGAGAGCACCCTTAG	qRT-PCR of HARBI1
eLFT22-qRT-PCR	TTCGCTCTTCTCTTTGCTCTC	GAACTCATCTTGTCCCTCAAGTA	qRT-PCR of eLFT22
PANDA-GST	CCCCTGGGATCCCCGGAATTC ATGGAGAAGAAAACCAAAAAGAAG	GATGCGGCCGCTCGAGTCGAC TTAGATTTGAAGATATCCTGTAATGAC	Vector construction of PANDA-GST
OsMSI1-His	ACGACGATGACAAG GGATCC ATGCCGAAGGCTACGGCGGCGG	TGGTGGTGCTCGAG AGGCCT GGGAGCCTTGGCCGGGTCATC	Vector construction of OsMSI1-His
OsFIE2-His	ACGACGATGACAAG GGATCC ATGGCGAAGCTGGGGCCGGGG	TGGTGGTGCTCGAG AGGCCT TGCTTTTGGATGGTCCACTTCATCC	Vector construction of OsFIE2-His
PANDA-nYFP	TCTGAGGAGGATCTTcccggg ATGGAGAAGAAAACCAAAAAGAAGAAC	AGGGCATGCCTGCAGgtcgac TTAGATTTGAAGATATCCTG	Vector construction of PANDA-nYFP
OsMSI1-cYFP	TCTAGGAGCTCGGTAcccggg ATGCCGAAGGCTACGGCGGCGGAG	ATCGTATGGGTACATactagt GGGAGCCTTGGCCGGGTCATCAG	Vector construction of OsMSI1-cYFP
OsFIE2-cYFP	TCTAGGAGCTCGGTAcccggg ATGGCGAAGCTGGGGCCGGGGCAG	ATCGTATGGGTACATactagt TGCTTTTGGATGGTCCACTTCATC	Vector construction of OsFIE2-cYFP
OsUBC32-chip-qPCR	CGAAAGGCATCTAGAGCTAG	GGATATCTGGATCAGCTGAC	ChIP-qPCR of OsUBC32
OsActin-chip-qPCR	CATTGGGTTCGCAAGTCAGG	CTTGTCTCGCACAGAAAGCC	ChIP-qPCR of OsActin
MADS55-ChIP qPCR-(-1.8)	TGTACTTGCCGTCACGTTGTA	GCTCGACACGGCATAGTCAT	ChIP-qPCR of OsMADS55
MADS55-ChIP qPCR-(-0.5)	CGTGCGGATTCTTTCTTTCT	CTCTTCTCTCCCCTCCGATT	ChIP-qPCR of OsMADS55
MADS55-ChIP qPCR-(-0.3)	AATCGGAGGGGAGAGAAGAG	CGGGGCGAATAATTAAACAA	ChIP-qPCR of OsMADS55
MADS55-ChIP qPCR-(0.1)	CAGGTGACGTTCTCGAAGC	GTGGAGGAGAAGACGACGAG	ChIP-qPCR of OsMADS55
MADS55-ChIP qPCR-(3.5)	TGCATAAGTCAACATGCAATGA	GAATTGGAGCTAGTAGTGGGCTA	ChIP-qPCR of OsMADS55
MADS55-ChIP qPCR-(10)	CTATGCCTGCTGATGCAATG	GCACGAATTAAGCGAACGAT	ChIP-qPCR of OsMADS55
ERF112-ChIP qPCR-(-1.8)	CAGGAATCGGTCAATTGGAT	CGTGTAGATTGTGGTGCCAGT	ChIP-qPCR of OsERF112
ERF112-ChIP qPCR-(-0.5)	GCATCTTAGGCCGAGTTTTG	CAACGATGTAACGAAAAAGTTGA	ChIP-qPCR of OsERF112
ERF112-ChIP qPCR-(0.1)	ACAATCACCACGCCATCAC	GTACTCGTCGTCGTCGTCCT	ChIP-qPCR of OsERF112
ERF112-ChIP qPCR-(1.5)	GCCAAAATGCCAAATTCAAC	TGAAAATTGTCGGTGATCCA	ChIP-qPCR of OsERF112
ERF112-ChIP qPCR-(3.0)	GGTGGGAGTTCATCCAGGAG	TGGTCGATCAGAAGCTCCA	ChIP-qPCR of OsERF112
PANDA-OX	AGAACACGGGGGACTCTAGAATGAGGCCGCCGTCAGGGCTGATC	AGCTCTCCCATATGGTCGAC GATTTGAAGATATCCTGTAATGAC	Vector construction of PANDA-OX
GGC motif-mini35S	ACGAATTCGAGCTCGGTACCGCAAGACCCTTCCTCTATATAAGG	TTGCATGCCTGCAGGTCGACTTACAATTTGGACTTTCCGCCCTTC	Vector construction of GCC motif-mini35S
GCC motif-EGFP	tcgagctcaagcttcgaattc ATGGCGAGGGAGAGGAGGG	gcagcggcagcagccggatcc ccGGAGCTGGCGAACTGGGAG	Vector construction of GCC motif-EGFP
OsMADS55-gRNA	atggaaaagaacctcgaggcagg		gRNA sequence for the CRSIPR/cas9 knocking-out of OsMADS55
Osmads55-Seq	CAACTGGCAGAAGCAAGTCTT	TACCTTTCGTTGGAGCTCACT	Sequencing of Osmads55
OsERF112-gRNA	GCGACGAGAGGCCGGTGCGG		gRNA sequence for the CRSIPR/cas9 knocking-out of OsERF112
OsERF112-seq	GCCACCAAGAAAAAAAAT	CATTAATTCCAGCCATGT	Sequencing of Oserf112
CYCD3-qPCR	CCTTCCACACTGACGGTACAGTT	TGCCGCTGCCAAATAGACA	LOC_Os11g47950
CYCD4-qPCR	GCCATGGAGTTGATACATCCAA	CCAGTAGGGCTCCGTGGAAT	LOC_Os09g29100
CAK1-qPCR	GACGGTCAGATTAGACGCAAGA	TCCAAAGGATGTCCACA	LOC_Os06g07480
CAK1A-qPCR	GACCGACAAGGGTTTCAGCAT	CCAGCATGTTCAGGAAGATACAAT	LOC_Os06g22820
CDKA1-qPCR	GGTTTGGACCTTCTCTCTAAAATGC	AGAGCCTGTCTAGCTGTGATCCTT	LOC_Os03g02680
CDKA2-qPCR	CGAGATTTGAAGCCCCAGAA	TCCGCGAGCTTCAATGAGTT	LOC_Os02g03060
CYCT1-qPCR	GCATTTGTTGCAGCTCAAG	TCACCACTTCGCTGACTTATTG	LOC_Os02g24190
E2F2-qPCR	TGTTGGTGGCTGCCGATAT	CGCCAGGTGCACCCTTT	LOC_Os12g06200
H1-qPCR	GCAAGGCACCTGCAGCTT	AGGCAGCCTTTGTACAGATCCT	LOC_Os04g18090
MCM2-qPCR	AAGTTGGCAAAAGATCCACGG	CCCCCAAACATAGCTAGTGCAA	LOC_Os11g29380
MCM3-qPCR	TTCATGCGTCACTAAATGCGAG	TGAATCTGGAAGCCCAATGTTC	LOC_Os05g39850
MCM4-qPCR	CCCGAATGCGATTCTCTGAA	ACCAGTGGCATGATCAGTTGC	LOC_Os01g36390
MCM5-qPCR	AAGGAGAACTGCCTGTCCATGA	AGTGGCCTTAGCTTTCACCCTC	LOC_Os02g55410
CDT2-qPCR	AACCGCACCAAACACTGGAA	GCAATTCACCATCTGCACTGG	LOC_Os03g49200
CYCA2.1-qPCR	AGGTTGTCAAGATGGAGAGCGA	CGCTTTTTGTCTTCCTGGCA	LOC_Os12g39210
CYCA2.2-qPCR	CTTGACCAATCTGACATTCC	TCACGTATAGCATTGAGAGG	LOC_Os12g31810
CYCA2.3-qPCR	GTTTCGGTTGACGAGACGATGT	CGCTGCAAGGAACCTAGAACTG	LOC_Os01g13260
CYCB2.1-qPCR	AAGTTTGGCCAGGAGTGAGCA	TCAAGAGCATCAGCGTCGAGA	LOC_Os08g40170
CYCB2.2-qPCR	CTCAAGGCTGCACAATCTGACA	GCATTGACGGCTGGAATTTG	LOC_Os06g51110
CYCIaZm-qPCR	CACTCTCAAGCACCACACTGGA	ACAACCCTCAGCTTGCTCTCAG	LOC_Os01g59120
CDKB-qPCR	AAGTTTGGCCAGGAGTGAGCA	TCAAGAGCATCAGCGTCGAGA	LOC_Os08g40170
MAPK-qPCR	ACAGAGCAGCCGAATTTTGAGA	TTCAGCGAAGCTCACACTTGG	LOC_Os09g21510
KN-qPCR	CACCAGCTTCAAGAGATCGTGA	CCGGAATTGAGACACAACTGC	LOC_Os03g52650
CDC20-qPCR	TCGAATCACCTGTTTGTTGGC	TGGAGACAATCCAACGCAAAG	LOC_Os04g51110
MAD2-qPCR	GAGCCATGCATATTCGACGTG	GGTGTCGAAGGAATGCAGCTT	LOC_Os04g40940
pZH01-GAL4BD-3xFLAG	GTATCGCCGGTCGACGACTACAAAGACGATGACGACAAGGACTACAAAGACGATGACGACAAGGACTACAAAGACGATGACGACAAGTGAGAGCTCGAATTTCCC	GGGAAATTCGAGCTCTCACTTGTCGTCATCGTCTTTGTAGTCCTTGTCGTCATCGTCTTTGTAGTCCTTGTCGTCATCGTCTTTGTAGTCGTCGACCGGCGATAC	Vector construction of GAL4BD-3xFLAG
pZH01-GAL4BD-PANDA/panda	GTATCGCCGGTCGAC ATGGAGAAGAAAACCAAAAAGAAG	GGGAAATTCGAGCTC TTAGATTTGAAGATATCCTGTAATG	Vector construction of GAL4BD-PANDA/panda
pZH01-GAL4BD-VP16	AGAACACGGGGGACTCTAGAATGAAGCTACTGTCTTCTATCGAAC	AGGCTGACATCGGTGTCGACCGGCGATACAGTCAACTGTCTTTG	Vector construction of GAL4BD-VP16
mini35S(UAS)-LUC	ACGAATTCGAGCTCGGTACCTCCGCTCGGAGGACAGTACTCCGATCCGTCGACTCTAGAGGATCTGGTACCGCAAGACCCTTCCT	AGGAAGGGTCTTGCGGTACCAGATCCTCTAGAGTCGACGGATCGGAGTACTGTCCTCCGAGCGGAGGTACCGAGCTCGAATTCGT	Vector construction of mini35S(UAS)-LUC

## Sheet:  Tab. S2 Yield
		PH	PPL	SPP	SSP	KGW	YD
2014,HN	WT	104.0±3.4	8.7±1.8	113.0±9.8	89.6±3.9	25.2±1.2	18.2±5.4
	panda	133.4±5.4**	5.4±0.9**	94.0±7.4**	83.6±3.6*	33.9±1.5**	13.8±22.3*
2017,HN,1	WT	111.1±4.9	12.4±3.0	126.5±12.6	81.5±6.4	27.5±1.0	34.8±8.3
	panda	126.3±8.1**	8.6±2.2**	103.8±10.4**	82.9±4.1NS	31.3±1.3**	23.4±7.4**
2017,HN,2	WT	114.7±4.6	9.3±1.7	97.6±6.1	85.7±5.9	29.4±0.9	22.7±4.4
	panda	131.3±4.2**	6.7±1.2**	78.6±4.2**	91.0±4.2*	36.9±1.8**	17.6±3.2**
2019,HN	WT		9.6±1.6	115.6±13.5	96.6±0.9	27.8±0.6	29.7±6.0
	panda		6.2±0.8**	96.5±12.0**	74.6±8.8**	37.3±0.6**	16.6±2.9**
2016,BJ,1	WT		10.9±1.5	129.3±15.9	74.4±6.9	22.9±1.4	24.5±7.1
	panda		4.9±1.5**	118.5±17.0NS	86.3±4.6**	37.1±3.6**	18.7±6.1NS
2016,BJ,2	WT	92.4±3.4	11.6±3.1	114.5±14.7	61.2±10.8	23.9±1.3	18.5±2.5
	panda	109.1±5.9**	4.7±3.2**	151.7±14.4**	84.3±3.2**	36.3±1.6**	21.5±7.1NS
2017,BJ,1	WT	121.4±4.7	7.0±1.7	165.7±11.5	93.3±6.1	27.4±0.9	30.0±9.0
	panda	141.4±2.9**	4.2±0.5**	113.8±16.7**	86.9±5.0NS	39.1±1.7**	16.2±3.3**
2017,BJ,2	WT	108.8±4.1	6.2±1.0	127.3±11.3	94.5±5.6	30.5±0.7	23.2±4.7
	panda	132.8±4.0**	2.5±1.9**	119.1±18.5NS	79.8±2.4**	42.2±1.1**	10.1±10.3*
2018,BJ	WT		5.7±1.2	159.7±10.0	91.8±3.0	22.5±2.3	17.0±4.5
	panda		4.6±0.7*	102.2±9.1**	70.6±8.7**	41.0±1.4**	14.3±4.0NS
Remark: (1)PH, plant height(cm); PPL, Panicle number per plant; SPP, Spikelet number per panicle; SSP, Seed setting percent (%); KGW, kilo-grain weight (g); YD, Grain yield per plant (g).(2)** and *, significant differences at level of 1% or 5%, respectively; NS, No significant difference.

## Sheet: Tab.S3 RNA&H3K27me3
	Gene	RNA-seq								anti-H3K27me3 ChIP-seq		annotation
		TB309_r1	TB309_r2	panda_r1	panda_r2	TB309_avg	panda_avg	log2fc(panda/TB309)	q-value	TB309_high H3K27me3	panda_high H3K27me3
172	LOC_Os06g11330	288.765	248.142	783.537	816.778	268.454	800.158	1.57561	4.84038e-11	94.6629		OsMADS55
59	LOC_Os02g52340	7191.13	7401.14	11044.6	11944.9	7296.14	11494.7	0.655766	3.05824e-11	37.6662		OsMADS22
41	LOC_Os02g07310	779.666	668.721	2415.48	2451.19	724.194	2433.33	1.74849	7.98311e-30	112.417		argonaute
203	LOC_Os07g15770	27.1264	27.3377	133.558	107.091	27.232	120.324	2.14355	0.00183762	45.6211		CCT motif family protein
48	LOC_Os02g26210	2180.62	1723.32	3215.56	2882.1	1951.97	3048.83	0.643324	0.000365818	71.0036		flowering promoting factor-like 1
103	LOC_Os04g21350	2763.4	1372.14	6961.53	6873.35	2067.77	6917.44	1.74216	0.00459011	63.0566		flowering promoting factor-like 1
66	LOC_Os03g11614	31.5017	6.30869	236.588	286.425	18.9052	261.506	3.78999	1.78369e-08	49.0513		OsMADS1
10	LOC_Os01g10504	74.3789	59.9325	2074.59	2945.84	67.1557	2510.22	5.22416	8.40184e-106	42.8544		OsMADS3
168	LOC_Os06g06750	11.3756	12.6174	339.618	316.172	11.9965	327.895	4.77255	5.66282e-23	199.423		OsMADS5
81	LOC_Os03g54160	22.7512	14.7203	381.593	402.865	18.7357	392.229	4.38783	2.10493e-24	2.74929		OsMADS14
25	LOC_Os01g66290	0	5.25724	77.5906	42.4963	2.62862	60.0434	4.51363	0.00177689	198.89		OsMADS21
51	LOC_Os02g36924	342.143	304.92	540.59	508.255	323.532	524.423	0.696824	0.0312858	21.8243		OsMADS27
237	LOC_Os08g41960	0	4.20579	211.148	203.132	2.1029	207.14	6.62209	1.00601e-12	113.227		OsMADS37
162	LOC_Os06g01890	98.0052	68.3441	681.779	600.897	83.1747	641.338	2.94687	2.69849e-21	113.071		OsMADS-X
110	LOC_Os04g31804	1715.09	1273.3	4745.74	5037.51	1494.2	4891.63	1.71094	1.10009e-26	66.1436		OsMADS64
65	LOC_Os03g11600	136.507	177.695	540.59	570.3	157.101	555.445	1.82195	1.43505e-09	49.0513		YAB;Droop Leaf
199	LOC_Os07g06620	984.427	814.872	2615.18	2516.63	899.65	2565.91	1.51203	1.03892e-21	122.725		YAB1
77	LOC_Os03g44710	1117.43	1221.78	2236.13	2380.64	1169.61	2308.39	0.98086	4.51871e-11	28.0588		YAB2
124	LOC_Os04g47080	47.2525	45.2123	180.621	186.984	46.2324	183.802	1.99118	0.000132715	18.9559		anthocyanin regulatory Lc protein
268	LOC_Os10g39750	279.14	231.319	580.021	567.75	255.229	573.886	1.16897	4.93912e-05	5.92173		inducer of CBF expression 2
264	LOC_Os10g26410	19.251	31.5434	90.3103	119.839	25.3972	105.075	2.04868	0.00996473	98.1235		bHLH family protein
215	LOC_Os07g47960	108.506	112.505	380.321	308.523	110.505	344.422	1.64006	1.32522e-05	9.68415		basic helix-loop-helix domain containing protein
239	LOC_Os08g44590	4187.97	3283.67	6995.87	6537.63	3735.82	6766.75	0.857037	4.80436e-09	2.36453		gibberellin 20 oxidase 2
217	LOC_Os08g01330	155.758	149.306	381.593	269.426	152.532	325.51	1.09359	0.0123675	9.04412		no apical meristem protein
233	LOC_Os08g33670	371.895	324.897	574.933	569.45	348.396	572.192	0.71577	0.0189563	4.89758		no apical meristem protein
6	LOC_Os01g08710	216.136	243.936	490.983	433.462	230.036	462.222	1.00673	0.00206007	42.3223		WRKY102
330	LOC_Os12g40900	602.907	533.084	1030.3	1174.6	567.996	1102.45	0.95676	8.18205e-06	20.9082		Auxin-responsive Aux IAA gene family member
224	LOC_Os08g09060	411.272	271.274	602.917	582.199	341.273	592.558	0.796031	0.0313074	44.2728		Cupin domain containing protein
225	LOC_Os08g09080	318.517	249.193	516.422	566.9	283.855	541.661	0.932237	0.00371817	38.9818		Cupin domain containing protein
222	LOC_Os08g08970	679.911	702.367	1140.96	1096.4	691.139	1118.68	0.694754	0.000593282	102.766		Cupin domain containing protein
223	LOC_Os08g08980	384.145	288.097	814.065	820.178	336.121	817.121	1.28157	9.10431e-07	61.6458		cupin domain containing protein
834	LOC_Os10g39130	6481.47	7079.4	3606.05	3121.78	6780.43	3363.91	-1.01124	2.0552e-16		3.619	OsMADS56
401	LOC_Os01g55100	539.028	416.373	277.291	271.976	477.701	274.633	-0.7986	0.0256743		4.97584	TCP
653	LOC_Os06g12230	1820.97	1509.88	1092.63	967.215	1665.43	1029.92	-0.693356	0.000553351		4.63574	TCP
804	LOC_Os09g34950	87.5046	87.2702	6.35988	6.7994	87.3874	6.57964	-3.73134	3.04848e-05		58.2349	TCP
636	LOC_Os05g43760	2737.14	2735.87	820.425	883.922	2736.51	852.174	-1.68312	3.50045e-34		107.559	TCP
482	LOC_Os02g44990	546.029	493.129	267.115	287.275	519.579	277.195	-0.906442	0.00299461		2.96986	F-box and DUF domain containing protein
544	LOC_Os03g57640	581.031	310.177	226.412	192.083	445.604	209.247	-1.09055	0.0205621		10.026	gibberellin receptor GID1L2
715	LOC_Os07g32170	412.147	401.653	244.219	213.331	406.9	228.775	-0.830742	0.0207367		3.58854	OsSPL13
634	LOC_Os05g41760	1322.19	1293.28	621.996	421.563	1307.74	521.78	-1.32556	4.53975e-08		1.88486	AP2 domain containing protein
788	LOC_Os09g25070	728.038	642.435	488.439	385.866	685.237	437.153	-0.648466	0.0387927		16.9707	WRKY62
763	LOC_Os08g43210	15.7508	145.1	6.35988	3.3997	80.4253	4.87979	-4.04276	0.00368045		2.53581	AP2 domain containing protein
626	LOC_Os05g34854	460.274	716.036	259.483	387.566	588.155	323.525	-0.862322	0.0493437		3.44715	gibberellin 20 oxidase 2
472	LOC_Os02g41510	114.631	176.643	26.7115	49.2957	145.637	38.0036	-1.93817	0.0075531		11.4078	MYB family transcription factor
897	LOC_Os12g43640	6837.61	9374.71	4404.85	4485.06	8106.16	4444.96	-0.86685	8.55894e-08		10.0608	receptor-like protein kinase
516	LOC_Os03g17790	428.773	536.239	152.637	127.489	482.506	140.063	-1.78447	5.81244e-08		2.08833	low temperature and salt responsive protein
593	LOC_Os04g49230	462.899	501.541	239.132	240.529	482.22	239.83	-1.00768	0.00108385		2.70814	B3 DNA binding domain containing protein
691	LOC_Os07g01810	119.006	188.209	71.2307	27.1976	153.608	49.2141	-1.64211	0.0451066		2.20619	potassium channel protein
35	LOC_Os01g72740	78.7542	35.7492	357.425	270.276	57.2517	313.851	2.45469	1.87353e-06	39.7141		cytochrome P450
36	LOC_Os01g72760	301.016	234.473	543.134	810.829	267.744	676.981	1.33826	5.47859e-05	39.7141		cytochrome P450
12	LOC_Os01g10530	5330.78	4830.35	9307.05	9190.24	5080.57	9248.65	0.864253	5.24104e-17	22.7863		expressed protein
19	LOC_Os01g28580	126.007	114.608	268.387	342.52	120.307	305.453	1.34423	0.00115235	48.9834		expressed protein
37	LOC_Os01g72834	2598.89	2194.37	3887.16	3924.96	2396.63	3906.06	0.704706	7.39512e-07	42.6797		RNA recognition motif containing protein
44	LOC_Os02g10950	241.513	246.039	625.812	643.394	243.776	634.603	1.3803	8.35093e-08	105.125		expressed protein
89	LOC_Os04g03100	262.514	170.335	571.117	801.48	216.424	686.299	1.66497	1.19038e-06	20.3591		OsSub35 - Putative Subtilisin homologue
92	LOC_Os04g06734	113.756	119.865	331.986	271.976	116.811	301.981	1.37029	0.000753559	23.5798		expressed protein
98	LOC_Os04g10940	334.268	373.264	1475.49	1470.37	353.766	1472.93	2.05782	1.24744e-29	217.147		expressed protein
99	LOC_Os04g11030	42.0022	33.6463	134.829	95.1917	37.8243	115.011	1.60438	0.0359155	62.9543		expressed protein
100	LOC_Os04g11390	5984.44	5229.9	10995	10823.8	5607.17	10909.4	0.960224	3.88382e-19	217.147		expressed protein
101	LOC_Os04g11400	11484.1	9921.46	24304.9	25830.9	10702.8	25067.9	1.22786	1.28372e-32	217.147		expressed protein
104	LOC_Os04g22240	9.62551	0	53.423	67.994	4.81275	60.7085	3.65696	0.0161591	217.147		zinc finger, C3HC4 type domain containing protein
107	LOC_Os04g27060	1417.57	1198.65	2042.79	2707.86	1308.11	2375.33	0.86064	2.35141e-05	70.7861		oxidoreductase, aldo keto reductase family protein
109	LOC_Os04g31790	249.388	203.981	895.471	886.472	226.685	890.972	1.97469	7.52575e-17	126.943		expressed protein
118	LOC_Os04g35940	70.8787	73.6014	204.788	178.484	72.2401	191.636	1.4075	0.00732423	88.5002		OsFBX135 - F-box domain containing protein
120	LOC_Os04g39560	10186.4	10506.1	25514.6	27174.7	10346.2	26344.6	1.3484	2.83914e-57	102.23		expressed protein
127	LOC_Os04g49780	667.66	629.817	1429.7	1456.77	648.739	1443.24	1.1536	3.05824e-11	84.7888		transposon protein
128	LOC_Os04g49790	7.00037	0	43.2472	50.9955	3.50018	47.1214	3.75088	0.0242889	84.7888		retrotransposon protein, putative, Ty1-copia subclass
135	LOC_Os04g54960	49.0026	53.6239	122.11	148.737	51.3132	135.423	1.40007	0.0358893	33.5943		expressed protein
140	LOC_Os05g03884	51.6277	27.3377	228.956	302.573	39.4827	265.765	2.75086	9.05199e-08	21.0195		homeobox protein knotted-1-like 6
142	LOC_Os05g04490	588.031	718.139	1072.28	1421.08	653.085	1246.68	0.932743	0.000155198	107.811		peroxidase precursor
144	LOC_Os05g05030	781.416	1274.36	2264.12	2148.61	1027.89	2206.36	1.10199	7.90898e-06	26.1344		expressed protein
158	LOC_Os05g40070	28.0015	38.9036	456.639	514.205	33.4525	485.422	3.85905	4.47665e-26	83.2043		WRKY84
166	LOC_Os06g04540	61.2532	35.7492	142.461	138.538	48.5012	140.5	1.53447	0.028862	24.4588		DNA binding protein
173	LOC_Os06g13330	60.3782	52.5724	194.612	201.432	56.4753	198.022	1.80997	0.000317924	70.9131		expressed protein
176	LOC_Os06g21020	38.502	38.9036	165.357	92.6419	38.7028	128.999	1.73685	0.0199106	77.576		methyltransferase
183	LOC_Os06g38510	63.0033	78.8586	180.621	283.025	70.931	231.823	1.70854	0.00105907	20.3161		pectate lyase precursor
186	LOC_Os06g46149	3459.06	3274.21	5236.73	5356.23	3366.63	5296.48	0.653727	4.36797e-09	78.0339		serine arginine repetitive matrix protein 1
188	LOC_Os06g48290	42.8773	25.2348	101.758	144.487	34.056	123.123	1.85412	0.0145635	23.7325		homeobox associated leucine zipper
195	LOC_Os07g04450	1456.95	1206.01	2204.33	2464.78	1331.48	2334.56	0.810118	3.3828e-06	47.7283		expressed protein
209	LOC_Os07g41170	2247.12	1907.33	3742.15	3271.36	2077.22	3506.76	0.755482	1.4028e-06	62.1183		expressed protein
212	LOC_Os07g44060	1088.56	1044.09	1722.26	1551.11	1066.32	1636.68	0.618132	0.000604008	34.737		haloacid dehalogenase-like hydrolase family protein
214	LOC_Os07g45560	119.881	112.505	251.851	281.325	116.193	266.588	1.19809	0.00576526	108.116		expressed protein
221	LOC_Os08g08160	381.52	376.418	800.073	776.832	378.969	788.452	1.05694	4.7838e-06	77.8826		expressed protein
227	LOC_Os08g13110	0	6.30869	150.093	117.29	3.15434	133.691	5.40542	4.23222e-08	217.147		hypothetical protein
228	LOC_Os08g17990	10.5006	9.46303	117.022	81.5928	9.98179	99.3073	3.31453	4.82238e-05	91.02		retrotransposon protein
229	LOC_Os08g18000	70.0037	80.9615	535.502	487.007	75.4826	511.255	2.75983	2.48249e-18	53.9249		OsFBX283 - F-box domain containing protein
232	LOC_Os08g30590	41.1272	21.029	239.132	208.232	31.0781	223.682	2.84748	2.15105e-07	55.2965		C1-like domain containing protein
240	LOC_Os09g06940	33.2518	46.2637	101.758	139.388	39.7577	120.573	1.6006	0.0310159	29.0643		expressed protein
244	LOC_Os09g21810	14.8758	22.0804	92.8543	60.3447	18.4781	76.5995	2.05152	0.0361633	125.173		retrotransposon protein
246	LOC_Os09g34890	712.288	546.753	1232.55	1161	629.52	1196.77	0.926823	5.12131e-05	30.2538		expressed protein
247	LOC_Os09g35540	58.6281	93.5789	211.148	330.621	76.1035	270.885	1.83164	0.000370202	34.4148		expressed protein
250	LOC_Os10g01930	7.87542	21.029	81.4065	84.9925	14.4522	83.1995	2.52529	0.00886959	57.4531		transferase family protein
251	LOC_Os10g05490	306.266	395.344	859.856	767.483	350.805	813.669	1.21377	3.12949e-06	63.5344		cytochrome P450
252	LOC_Os10g05520	6.12532	12.6174	64.8708	105.391	9.37135	85.1308	3.18335	0.000683504	48.3827		OsFBX371
276	LOC_Os11g06070	11.3756	4.20579	113.206	159.786	7.7907	136.496	4.13096	1.29137e-07	25.0423		expressed protein
279	LOC_Os11g09590	3864.2	3108.08	8457.37	8239.18	3486.14	8348.27	1.25985	2.67328e-22	62.106		OsFBX404 - F-box domain containing protein
293	LOC_Os11g32780	550.404	620.354	1481.85	1673.5	585.379	1577.68	1.43036	3.84307e-15	119.362		expressed protein
297	LOC_Os11g35930	1701.09	1470.98	2811.07	2218.31	1586.03	2514.69	0.664956	0.000652222	67.5672		chalcone synthase
298	LOC_Os11g35980	644.034	491.026	995.957	1219.64	567.53	1107.8	0.964929	0.000138338	30.5136		leucine rich repeat protein
304	LOC_Os11g40930	365.769	243.936	1419.53	1640.36	304.853	1529.94	2.32729	1.57179e-22	42.3431		expressed protein
305	LOC_Os11g41365	55.1279	43.1094	338.346	322.972	49.1186	330.659	2.751	5.32918e-12	43.9787		expressed protein
308	LOC_Os11g44630	105.881	108.299	290.011	250.728	107.09	270.369	1.33611	0.00177139	151.765		calmodulin binding protein
314	LOC_Os12g02340	31387	33378.2	49913.6	50399.7	32382.6	50156.7	0.631222	3.19919e-14	50.1281		LTPL14
315	LOC_Os12g03840	4.37523	10.5145	96.6702	56.945	7.44486	76.8076	3.36693	0.000980888	215.481		retrotransposon protein
318	LOC_Os12g08000	201.261	190.312	461.727	420.713	195.786	441.22	1.17222	0.000262372	45.7731		5-nucleotidase domain-containing protein
319	LOC_Os12g08025	498.776	455.277	794.985	761.533	477.027	778.259	0.706181	0.00495822	45.9972		expressed protein
323	LOC_Os12g23150	348.268	258.656	604.189	541.403	303.462	572.796	0.916503	0.005296	21.0732		4-nitrophenylphosphatase-like
5	LOC_Os01g08130	45.5024	38.9036	129.742	105.391	42.203	117.566	1.47806	0.0448153	1.97168		phototropic-responsive NPH3 family protein
8	LOC_Os01g09830	802.417	943.149	1381.37	1512.02	872.783	1446.69	0.729062	0.000243961	4.15989		OsGrx_A2 - glutaredoxin subgroup III
11	LOC_Os01g10520	134.757	159.82	295.098	315.322	147.289	305.21	1.05116	0.0110351	19.3639		expressed protein
14	LOC_Os01g12890	906.548	1003.08	1457.68	1497.57	954.815	1477.63	0.629989	0.000674779	3.51215		OsEMF1
16	LOC_Os01g24780	440.148	498.386	791.169	830.377	469.267	810.773	0.788888	0.00123312	2.87068		cytochrome P450
17	LOC_Os01g26310	276.515	228.164	398.129	629.795	252.339	513.962	1.0263	0.00947164	15.0361		wall-associated kinase-like 2
18	LOC_Os01g27390	49.8776	37.8521	165.357	126.639	43.8649	145.998	1.73481	0.00701567	3.2742		glutathione S-transferase
27	LOC_Os01g68460	301.891	368.007	604.189	987.613	334.949	795.901	1.24865	0.000178888	16.9883		DC1
28	LOC_Os01g68470	248.513	182.952	352.337	512.505	215.733	432.421	1.00319	0.0178502	5.42981		expressed protein
31	LOC_Os01g71310	708.787	644.538	1264.34	1152.5	676.663	1208.42	0.836615	3.05546e-05	2.38369		cytokinin dehydrogenase precursor
32	LOC_Os01g71670	2613.76	2286.9	7344.39	6219.75	2450.33	6782.07	1.46875	1.32498e-28	1.78499		glycosyl hydrolases family 17
42	LOC_Os02g10120	22034.5	15317.5	44453	43174.5	18676	43813.8	1.2302	5.74212e-05	15.8561		lipoxygenase
43	LOC_Os02g10390	140907	118395	293941	196222	129651	245082	0.918629	0.032726	3.08047		chlorophyll A-B binding protein
45	LOC_Os02g14150	2.62514	0	48.3351	12.7489	1.31257	30.542	4.54033	0.041083	2.29352		transposon protein
47	LOC_Os02g21300	38.502	38.9036	137.373	134.288	38.7028	135.831	1.8113	0.0040202	4.30398		transposon protein
52	LOC_Os02g39330	858.42	836.953	1405.53	1419.38	847.687	1412.45	0.736602	3.28755e-05	1.80511		CHIT1 - Chitinase family protein precursor
67	LOC_Os03g11650	7269.01	6852.29	11634.8	12085.9	7060.65	11860.4	0.748274	3.08129e-15	5.30148		ATMAP70 protein
70	LOC_Os03g21419	791.917	651.898	1303.78	1282.54	721.907	1293.16	0.841011	4.62437e-05	1.84513		retrotransposon protein, putative, Ty1-copia subclass
71	LOC_Os03g22210	2983.91	2809.47	4936.54	4230.08	2896.69	4583.31	0.661985	1.6179e-06	2.30204		POEI46 - Pollen Ole e I allergen and extensin family protein precursor
72	LOC_Os03g22634	235.387	483.666	867.488	638.294	359.527	752.891	1.06634	0.0153337	7.31896		terpene synthase
75	LOC_Os03g37140	142.633	73.6014	401.945	358.669	108.117	380.307	1.81457	5.50028e-05	4.4503		expressed protein
78	LOC_Os03g45450	148.758	193.466	337.074	532.903	171.112	434.988	1.34603	0.00102461	4.00192		WRKY60
82	LOC_Os03g55030	183.76	187.158	409.576	307.673	185.459	358.625	0.951377	0.0205099	1.8769		UDP-glucoronosyl and UDP-glucosyl transferase domain containing protein
83	LOC_Os03g58290	112.881	116.711	452.824	283.875	114.796	368.349	1.682	5.63534e-05	2.23584		indole-3-glycerol phosphate lyase, chloroplast precursor
85	LOC_Os03g61490	409.522	237.627	601.645	656.142	323.574	628.894	0.958718	0.0134095	3.34615		expressed protein
88	LOC_Os04g01710	82.2543	125.122	413.392	425.813	103.688	419.602	2.01677	4.9927e-08	1.9171		cysteine proteinase At4g11310 precursor
90	LOC_Os04g03830	197.76	172.437	375.233	373.967	185.099	374.6	1.01705	0.00505636	4.49536		OsWAK29 - OsWAK receptor-like protein kinase
102	LOC_Os04g12140	776.166	752.837	1263.07	1380.28	764.501	1321.68	0.789777	2.55469e-05	14.5562		expressed protein
105	LOC_Os04g24510	164.509	119.865	235.316	354.419	142.187	294.867	1.05228	0.0412648	10.4585		OsWAK36 - OsWAK receptor-like protein kinase
112	LOC_Os04g32800	1750.09	1876.83	3583.16	4000.6	1813.46	3791.88	1.06416	4.42719e-16	2.09051		basic proline-rich protein
117	LOC_Os04g34490	54.2529	25.2348	97.9422	195.483	39.7438	146.713	1.88419	0.020329	2.17113		nodulin
130	LOC_Os04g51450	180.26	193.466	321.81	394.365	186.863	358.088	0.938332	0.0167233	2.1639		glycosyl hydrolases family 16
133	LOC_Os04g52250	5212.65	5622.09	8859.31	8425.31	5417.37	8642.31	0.673824	1.12911e-10	2.11273		LTPL123
134	LOC_Os04g52260	16180.5	23244.4	33411	35124.9	19712.4	34267.9	0.797754	0.023006	7.91624		LTPL124
143	LOC_Os05g05020	1914.6	2122.87	4233.14	3841.66	2018.74	4037.4	0.999973	2.42868e-14	16.1093		expressed protein
146	LOC_Os05g12630	3633.19	2832.6	6895.38	4800.38	3232.9	5847.88	0.855087	3.51772e-05	11.8868		expressed protein
147	LOC_Os05g12640	772.666	749.682	3061.65	2011.77	761.174	2536.71	1.73666	8.90737e-16	9.18551		BURP domain containing protein
154	LOC_Os05g34700	9.62551	0	41.9752	63.7444	4.81275	52.8598	3.45724	0.0394025	4.03342		GDSL-like lipase acylhydrolase
156	LOC_Os05g38680	354.394	211.341	872.576	779.382	282.867	825.979	1.54598	1.05812e-06	13.7348		plant-specific domain TIGR01589 family protein
159	LOC_Os05g40720	411.272	343.824	644.892	549.902	377.548	597.397	0.662031	0.0459136	10.1277		glycosyl transferase, family 8
167	LOC_Os06g04920	548.654	590.914	1453.87	1336.93	569.784	1395.4	1.29219	1.19958e-12	18.4828		zinc finger family protein
169	LOC_Os06g08600	107.631	92.5274	298.914	257.527	100.079	278.221	1.47509	0.000502172	4.34874		versicolorin reductase
170	LOC_Os06g10750	4092.59	3865.12	6550.68	7173.37	3978.86	6862.02	0.78628	1.54377e-12	2.48048		integral membrane protein DUF6 containing protein
171	LOC_Os06g10960	63.0033	63.0869	200.972	233.73	63.0451	217.351	1.78557	0.000180987	2.55397		xyloglucan fucosyltransferase
174	LOC_Os06g16640	4635.12	4905.01	16978.3	15855.4	4770.06	16416.8	1.7831	9.76744e-84	13.2318		carboxyl-terminal peptidase
175	LOC_Os06g20900	282.64	157.717	618.18	794.68	220.179	706.43	1.68187	3.03311e-06	9.86548		expressed protein
179	LOC_Os06g37150	2040.61	2769.51	6005	4657.59	2405.06	5331.3	1.14841	8.91307e-10	2.0238		L-ascorbate oxidase precursor
182	LOC_Os06g38450	2874.53	1997.75	5400.81	5943.53	2436.14	5672.17	1.2193	8.25683e-12	3.1036		vignain precursor
189	LOC_Os06g49190	455.899	568.833	894.199	887.322	512.366	890.761	0.797863	0.00143029	2.04929		LTPL154
193	LOC_Os07g02250	1055.31	975.744	1806.21	1926.78	1015.52	1866.49	0.878105	5.33239e-08	17.0387		expressed protein
194	LOC_Os07g02260	27.1264	25.2348	123.382	114.74	26.1806	119.061	2.18513	0.00136145	2.95298		expressed protein
197	LOC_Os07g04980	21.8762	6.30869	83.9504	64.5943	14.0924	74.2724	2.39791	0.0334935	6.54941		expressed protein
198	LOC_Os07g04990	23857.3	21147.8	50146.4	46482.4	22502.5	48314.4	1.10237	5.25379e-30	6.54941		oxidoreductase, aldo keto reductase family protein
200	LOC_Os07g06790	209.136	170.335	316.722	425.813	189.735	371.267	0.96847	0.0205882	5.01619		VQ domain containing protein
202	LOC_Os07g15370	448.024	475.255	629.628	788.731	461.639	709.18	0.619385	0.0420086	2.82531		metal transporter Nramp6
204	LOC_Os07g18240	489.151	200.827	1050.65	1048.81	344.989	1049.73	1.6054	5.35945e-05	3.87402		lectin-like receptor kinase
205	LOC_Os07g23570	407.772	771.763	1163.86	1347.13	589.767	1255.5	1.09004	0.00116462	1.73721		cytochrome P450 72A1
216	LOC_Os07g47990	1328.32	1676.01	3411.44	4558.15	1502.16	3984.8	1.40746	3.47522e-14	1.72976		peroxidase precursor
231	LOC_Os08g26710	7843.04	7526.27	12251.7	15162.7	7684.65	13707.2	0.834879	4.38859e-11	2.10342		plant protein of unknown function domain containing protein
234	LOC_Os08g33820	353835	273382	527181	546864	313609	537022	0.776017	1.50851e-09	1.72786		chlorophyll A-B binding protein
238	LOC_Os08g44360	624.783	441.608	834.416	1102.35	533.196	968.385	0.860916	0.00509985	2.33417		male sterility protein; Fatty acyl coA reductase
242	LOC_Os09g16458	105.006	95.6818	262.027	294.924	100.344	278.476	1.4726	0.000393566	2.37776		pleiotropic drug resistance protein 4
263	LOC_Os10g25430	1431.58	1404.73	2189.07	2150.31	1418.16	2169.69	0.613474	4.03184e-05	1.75373		Ser Thr protein phosphatase family protein
265	LOC_Os10g33250	13.1257	8.41158	89.0383	62.8945	10.7686	75.9664	2.81853	0.00322958	18.1216		WAX2
266	LOC_Os10g33760	460.274	485.769	913.279	950.217	473.022	931.748	0.978033	5.18206e-06	17.3604		No apical meristem protein
270	LOC_Os10g40710	532.903	565.679	728.842	966.365	549.291	847.604	0.625819	0.0343076	1.89968		expansin precursor
277	LOC_Os11g06570	66.5035	110.402	193.34	232.88	88.4528	213.11	1.26862	0.0281726	4.78362		transposon protein
283	LOC_Os11g16590	28.0015	41.0065	96.6702	137.688	34.504	117.179	1.76388	0.0196197	5.27179		ATP-dependent Clp protease ATP-binding subunit clpA homolog CD4B
292	LOC_Os11g32030	17.5009	23.1319	87.7664	102.841	20.3164	95.3037	2.22989	0.00521428	13.7087		sex determination protein tasselseed-2
296	LOC_Os11g35300	257.264	199.775	962.886	875.423	228.519	919.155	2.00799	2.69305e-16	2.99859		expressed protein
299	LOC_Os11g36000	952.05	794.895	1456.41	1662.45	873.473	1559.43	0.836188	2.72107e-05	2.0509		receptor-like protein kinase 2 precursor
300	LOC_Os11g37860	3004.03	2565.53	5575.07	5381.73	2784.78	5478.4	0.976189	1.16596e-14	16.2693		stripe rust resistance protein Yr10
303	LOC_Os11g39450	1412.32	1371.09	3506.84	4563.25	1391.71	4035.04	1.53573	4.05879e-22	10.0997		cysteine-rich receptor-like protein kinase 7 precursor
309	LOC_Os11g45510	298.391	295.457	546.95	759.833	296.924	653.392	1.13785	0.00017038	16.8798		expressed protein
313	LOC_Os12g02330	15133	13451.2	22637.4	27233.3	14292.1	24935.3	0.802973	5.71784e-11	6.06472		LTPL13
317	LOC_Os12g05310	236.262	320.692	609.277	482.758	278.477	546.017	0.971388	0.00573242	8.57981		retrotransposon protein
320	LOC_Os12g14150	73.5039	43.1094	202.244	249.028	58.3066	225.636	1.95227	0.000248449	10.562		expressed protein
322	LOC_Os12g17950	69.1287	42.0579	335.802	351.869	55.5933	343.835	2.62874	4.50081e-10	3.71364		expressed protein
324	LOC_Os12g26470	56.878	65.1898	206.06	237.129	61.0339	221.595	1.86024	8.91389e-05	15.5637		aspartic proteinase nepenthesin-1 precursor
325	LOC_Os12g28880	73.5039	63.0869	269.659	350.169	68.2954	309.914	2.18201	1.31959e-07	10.7864		LTPL110
333	LOC_Os12g43440	907.423	695.007	2522.33	2330.5	801.215	2426.41	1.59856	4.36032e-19	14.0826		thaumatin
334	LOC_Os12g43450	729.789	524.673	1775.68	1347.13	627.231	1561.41	1.31578	8.38114e-08	14.0826		thaumatin family domain containing protein
24	LOC_Os01g60520	0	0	29.2555	48.4458	0	38.8506	#DIV/0!	0.00040118	98.7899		WRKY116
91	LOC_Os04g04240	0	0	20.3516	21.2481	0	20.7999	#DIV/0!	0.0117708	14.3497		sterol 3-beta-glucosyltransferase
122	LOC_Os04g43580	0	0	27.9835	18.6984	0	23.3409	#DIV/0!	0.00701762	15.4532		DUF640 domain containing protein
129	LOC_Os04g50030	0	0	15.2637	20.3982	0	17.831	#DIV/0!	0.0234113	71.0579		DNA binding protein
152	LOC_Os05g31720	0	0	36.8873	11.049	0	23.9682	#DIV/0!	0.00825764	28.2758		stromal membrane-associated protein
178	LOC_Os06g36520	0	0	10.1758	23.7979	0	16.9869	#DIV/0!	0.0315091	6.27013		GDSL-like lipase acylhydrolase
211	LOC_Os07g42470	0	0	12.7198	17.8484	0	15.2841	#DIV/0!	0.0434195	154.918		expressed protein
219	LOC_Os08g06320	0	0	47.0631	23.7979	0	35.4305	#DIV/0!	0.000782279	60.5229		DNA binding protein
260	LOC_Os10g12400	0	0	50.8791	51.8455	0	51.3623	#DIV/0!	5.56703e-05	15.7573		nodulin
269	LOC_Os10g40200	0	0	103.03	61.1946	0	82.1124	#DIV/0!	2.38555e-06	3.19081		aminotransferase domain containing protein
294	LOC_Os11g34710	0	0	36.8873	53.5453	0	45.2163	#DIV/0!	0.000142589	6.15069		Ser Thr protein phosphatase family protein
353	LOC_Os01g14440	5394.66	5670.46	3211.74	3767.72	5532.56	3489.73	-0.664832	5.12329e-07		10.0038	WRKY1
801	LOC_Os09g30454	1311.69	1294.33	713.579	691.839	1303.01	702.709	-0.890853	9.49129e-07		14.1113	OsWAK receptor-like protein kinase
590	LOC_Os04g47150	91.0048	72.5499	5.08791	11.899	81.7774	8.49343	-3.26728	0.000746855		17.3685	Putative Subtilisin homologue
521	LOC_Os03g21060	2796.65	2813.68	1645.94	1884.28	2805.16	1765.11	-0.668325	7.28996e-06		17.2078	No apical meristem protein
560	LOC_Os04g13160	45.5024	72.5499	0	8.49925	59.0262	4.24963	-3.79595	0.0122088		33.2788	F-box and FBD domain containing protein
481	LOC_Os02g43940	226.637	274.428	103.03	128.339	250.532	115.684	-1.1148	0.0225036		15.978	AP2 domain containing protein
343	LOC_Os01g09220	824.294	2275.33	157.725	129.189	1549.81	143.457	-3.43341	3.90559e-05		20.1363	transposon protein
345	LOC_Os01g11160	6414.09	8487.29	3653.12	3839.11	7450.69	3746.11	-0.991979	6.94775e-11		30.8999	amino acid permease family protein
348	LOC_Os01g12740	1841.97	2217.5	1224.91	1041.16	2029.74	1133.04	-0.8411	8.25863e-06		37.5066	cytochrome P450
349	LOC_Os01g12750	2570.89	2729.56	1661.2	1698.15	2650.22	1679.68	-0.65793	2.62726e-06		32.2403	cytochrome P450
350	LOC_Os01g12760	698.287	738.117	61.0549	53.5453	718.202	57.3001	-3.64778	7.92718e-37		32.2403	cytochrome P450
351	LOC_Os01g12770	704.412	722.345	161.541	171.685	713.379	166.613	-2.09817	1.02712e-16		47.8122	cytochrome P450
352	LOC_Os01g12790	306.266	294.405	71.2307	62.8945	300.336	67.0626	-2.163	6.35354e-08		54.0447	receptor protein kinase
371	LOC_Os01g22660	428.773	403.756	110.662	218.431	416.264	164.546	-1.33901	0.00379301		20.0552	GDSL-like lipase acylhydrolase
389	LOC_Os01g45730	1091.18	1142.92	385.409	391.816	1117.05	388.612	-1.52329	1.03548e-14		49.3077	zinc finger C-x8-C-x5-C-x3-H type family protein
435	LOC_Os02g10880	2130.74	1976.72	961.614	1082.81	2053.73	1022.21	-1.00656	4.10349e-10		29.0459	UDP-glucoronosyl and UDP-glucosyl transferase domain containing protein
451	LOC_Os02g29150	326.392	328.052	139.917	131.738	327.222	135.828	-1.26849	0.000734128		51.8758	OsFBO11
467	LOC_Os02g37690	7771.29	11015	4684.69	4809.73	9393.13	4747.21	-0.984526	3.2687e-09		33.0043	UDP-glucoronosyl and UDP-glucosyl transferase
470	LOC_Os02g39140	1674.84	2009.32	1006.13	1103.2	1842.08	1054.67	-0.804545	1.45394e-05		37.8804	helix-loop-helix DNA-binding domain containing protein
479	LOC_Os02g43300	468.15	561.473	164.085	182.734	514.812	173.409	-1.56986	3.37301e-07		57.1928	expressed protein
497	LOC_Os03g03260	5345.66	5067.98	1621.77	1765.3	5206.82	1693.53	-1.62037	1.87105e-44		52.4363	homeobox domain containing protein
512	LOC_Os03g14420	1183.06	969.435	139.917	152.987	1076.25	146.452	-2.87751	5.7456e-34		81.3152	cytochrome P450
520	LOC_Os03g21030	5227.53	4482.32	2734.75	3373.35	4854.92	3054.05	-0.668724	4.03184e-05		34.6163	no apical meristem protein
533	LOC_Os03g46060	949.425	627.715	312.906	466.609	788.57	389.758	-1.01666	0.00538782		24.8557	thaumatin family domain containing protein
534	LOC_Os03g46070	1058.81	1296.44	538.046	542.252	1177.62	540.149	-1.12445	1.25602e-07		24.8557	thaumatin
630	LOC_Os05g39580	138.257	310.177	66.1428	76.4933	224.217	71.318	-1.65256	0.00988995		38.5683	bet v I allergen family protein
678	LOC_Os06g43320	395.521	345.926	146.277	155.536	370.724	150.907	-1.29669	0.000282073		48.9352	cytochrome P450
679	LOC_Os06g43370	168.884	176.643	20.3516	22.0981	172.764	21.2248	-3.02497	1.16519e-07		111.453	cytochrome P450
697	LOC_Os07g04110	343.893	369.058	194.612	216.731	356.476	205.672	-0.793461	0.046827		43.7701	legume lectins beta domain containing protein
699	LOC_Os07g05260	63.8784	48.3666	5.08791	3.3997	56.1225	4.2438	-3.72515	0.00163769		101.931	expressed protein
729	LOC_Os07g39390	7435.27	7328.59	3803.21	4008.25	7381.93	3905.73	-0.918406	5.16858e-20		28.5154	retrotransposon protein
753	LOC_Os08g31660	192.51	147.203	35.6153	32.2972	169.856	33.9563	-2.32257	4.78442e-05		37.351	VQ domain containing protein
757	LOC_Os08g36110	376.27	405.859	137.373	166.585	391.064	151.979	-1.36353	0.000112571		26.304	ZOS8-06 - C2H2 zinc finger protein
779	LOC_Os09g20460	756.04	803.306	380.321	449.611	779.673	414.966	-0.909877	0.000323121		33.2032	VQ domain containing protein
783	LOC_Os09g23530	629.158	461.586	83.9504	220.131	545.372	152.041	-1.84278	0.0002014		42.1817	dehydrogenase
784	LOC_Os09g23540	22506.2	20638.9	4515.52	5008.61	21572.5	4762.06	-2.17954	4.43337e-109		42.1817	dehydrogenase
793	LOC_Os09g26460	966.051	1005.18	454.096	479.358	985.618	466.727	-1.07845	2.41121e-07		33.4024	protein binding protein
833	LOC_Os10g36848	14111.9	12880.2	6431.11	5845.79	13496.1	6138.45	-1.13659	3.37825e-28		20.2181	cytochrome P450
847	LOC_Os11g19149	1353.7	1456.26	633.444	464.909	1404.98	549.177	-1.3552	6.25869e-10		35.159	expressed protein
889	LOC_Os12g38560	654.535	648.743	96.6702	146.187	651.639	121.429	-2.42396	5.28727e-15		43.8496	expressed protein
354	LOC_Os01g14514	1667.84	1489.9	1004.86	713.937	1578.87	859.399	-0.877492	0.000174317		10.7404	expressed protein
360	LOC_Os01g18230	98.0052	91.476	35.6153	22.948	94.7406	29.2817	-1.69399	0.045497		12.8902	FAD-linked oxidoreductase protein
363	LOC_Os01g20730	243.263	202.929	43.2472	16.9985	223.096	30.1229	-2.88874	1.24522e-06		15.421	expressed protein
367	LOC_Os01g22230	546.029	772.814	301.458	288.975	659.422	295.217	-1.15943	0.000170965		18.1351	peroxidase precursor
377	LOC_Os01g32364	2244.49	1874.73	1021.4	992.713	2059.61	1007.05	-1.03223	1.19665e-09		12.4847	Os1bglu1 - beta-mannosidase glucosidase homologue
383	LOC_Os01g40499	653.66	630.869	349.793	317.022	642.264	333.408	-0.945879	0.000360603		19.5605	S-locus lectin protein kinase family protein
384	LOC_Os01g40550	126.882	105.145	43.2472	37.3967	116.013	40.322	-1.52465	0.0373854		10.0225	hsp20 alpha crystallin family protein
388	LOC_Os01g43270	1048.31	1138.72	525.326	585.599	1093.51	555.462	-0.977208	2.57165e-06		18.9598	hydroquinone glucosyltransferase
408	LOC_Os01g61940	394.646	276.531	155.181	197.183	335.588	176.182	-0.929627	0.0497979		11.5221	white-brown complex homolog protein
429	LOC_Os02g01890	721.913	803.306	480.807	368.018	762.61	424.412	-0.845478	0.00280086		15.2282	cytochrome P450
433	LOC_Os02g09250	819.043	903.194	522.782	501.456	861.119	512.119	-0.749732	0.0014878		10.6424	cytochrome P450 71D10
436	LOC_Os02g11070	1380.82	1660.24	873.848	894.972	1520.53	884.41	-0.781787	6.18464e-05		13.1747	3-ketoacyl-CoA synthase
442	LOC_Os02g14680	1127.93	1160.8	178.077	164.886	1144.37	171.481	-2.73843	2.0042e-38		16.6838	UDP-glucoronosyl and UDP-glucosyl transferase domain containing protein
443	LOC_Os02g17760	4138.09	3789.42	2362.06	2189.41	3963.76	2275.73	-0.800536	4.31221e-10		13.3537	cytochrome P450
464	LOC_Os02g36280	396.396	461.586	78.8625	124.089	428.991	101.476	-2.07981	5.39024e-08		14.0563	cytochrome P450
468	LOC_Os02g37700	7740.66	9216.99	5263.44	5123.35	8478.83	5193.39	-0.707187	1.54589e-08		10.0575	lecithin%3Acholesterol acyltransferase
476	LOC_Os02g42280	37.627	5.25724	0	0	21.4421	0	#NUM!	0.021695		14.5348	UDP-glucoronosyl UDP-glucosyl transferase family protein
494	LOC_Os02g56700	287.015	29.4405	0	0	158.228	0	#NUM!	0.0115008		19.2345	dehydrogenase
507	LOC_Os03g12500	3564.94	4012.33	1411.89	1557.91	3788.63	1484.9	-1.35131	2.28268e-23		11.5598	cytochrome P450
510	LOC_Os03g14170	11622.4	11512.3	7145.96	7009.34	11567.3	7077.65	-0.708714	3.5594e-15		10.0985	3-ketoacyl-CoA synthase
537	LOC_Os03g47810	588.031	724.448	310.362	282.175	656.239	296.269	-1.14732	3.98002e-05		10.9376	nodulin family protein
542	LOC_Os03g55530	956.426	1237.55	445.192	435.162	1096.99	440.177	-1.3174	1.00352e-08		16.6113	HLS
572	LOC_Os04g31550	737.664	728.654	428.656	337.42	733.159	383.038	-0.936637	0.000511342		9.62612	RALFL22
609	LOC_Os05g10310	2387.13	3138.57	1026.48	862.674	2762.85	944.58	-1.54841	1.21444e-16		14.9477	acid phosphatase
610	LOC_Os05g10620	214.386	717.088	184.437	137.688	465.737	161.062	-1.5319	0.0165994		11.8287	no apical meristem protein
611	LOC_Os05g10625	306.266	295.457	99.2142	81.5928	300.862	90.4035	-1.73465	1.43488e-05		11.8287	expressed protein
617	LOC_Os05g27010	2099.24	2460.39	1444.97	1338.63	2279.81	1391.8	-0.711964	2.33369e-05		13.9372	peptide transporter PTR3-A
618	LOC_Os05g28320	309.766	346.978	94.1262	119.839	328.372	106.983	-1.61795	4.06451e-05		10.7075	myb-like DNA-binding domain containing protein
623	LOC_Os05g31910	239.763	249.193	85.2224	100.291	244.478	92.7568	-1.39818	0.00213136		14.3322	white-brown complex homolog protein 16
628	LOC_Os05g35010	833.919	614.046	371.417	414.764	723.982	393.09	-0.881094	0.00363222		11.977	cytochrome P450
635	LOC_Os05g42250	4677.12	6052.14	2785.63	3609.63	5364.63	3197.63	-0.746475	8.76806e-05		12.9326	cyclic nucleotide-gated ion channel 2
646	LOC_Os06g03220	85.7545	82.013	15.2637	13.5988	83.8837	14.4313	-2.53919	0.00306032		14.0122	expressed protein
657	LOC_Os06g15370	3256.05	6218.26	1581.07	1741.5	4737.16	1661.28	-1.51172	0.0109426		10.1847	peptide transporter PTR2
660	LOC_Os06g18960	736.789	628.766	432.472	422.413	682.777	427.442	-0.675685	0.0176955		17.6008	embryogenesis transmembrane protein
676	LOC_Os06g40090	149.633	98.8361	35.6153	25.4978	124.235	30.5565	-2.02351	0.0051551		13.3695	VQ domain containing protein
693	LOC_Os07g02440	588.906	484.718	92.8543	132.588	536.812	112.721	-2.25166	2.19869e-11		14.1455	peroxidase precursor
696	LOC_Os07g03820	391.146	301.766	143.733	152.987	346.456	148.36	-1.22357	0.00188832		19.4253	lectin-like receptor kinase
698	LOC_Os07g05110	141.757	99.8876	25.4395	40.7964	120.823	33.118	-1.8672	0.0143623		17.5196	PLA IIIA PLP7
701	LOC_Os07g09010	4511.74	4570.64	2766.55	2803.9	4541.19	2785.23	-0.705276	3.3974e-10		14.6214	nodulin
706	LOC_Os07g13770	2084.36	2159.67	480.807	651.893	2122.02	566.35	-1.90567	2.28268e-23		10.6577	UDP-glucoronosyl and UDP-glucosyl transferase domain containing protein
711	LOC_Os07g23390	391.146	410.065	0	6.7994	400.605	3.3997	-6.88063	0.000193849		16.5975	expressed protein
772	LOC_Os09g15670	1083.31	1479.39	764.458	557.551	1281.35	661.004	-0.95493	0.000493738		12.0167	protein phosphatase 2C
774	LOC_Os09g17930	256.389	374.316	78.8625	78.1931	315.352	78.5278	-2.00569	2.64055e-06		16.2034	transposon protein
777	LOC_Os09g19274	1237.32	1363.73	0	0	1300.52	0	#NUM!	3.73395e-16		10.2386	expressed protein
785	LOC_Os09g23550	35000.1	30870.5	20040	21666.3	32935.3	20853.1	-0.65937	2.5355e-10		18.6113	dehydrogenase
786	LOC_Os09g23560	1462.2	1434.18	380.321	613.646	1448.19	496.984	-1.54298	1.9554e-09		15.2602	dehydrogenase
790	LOC_Os09g25850	17873.7	16064	8463.73	8068.34	16968.9	8266.04	-1.03762	3.46882e-26		11.4117	WAX2
791	LOC_Os09g26050	43.7523	55.7267	6.35988	7.64933	49.7395	7.00461	-2.82802	0.0215795		19.3132	ZOS9-09 - C2H2 zinc finger protein
792	LOC_Os09g26144	636.159	574.091	272.203	396.915	605.125	334.559	-0.854971	0.0145775		13.4064	glutamate receptor
795	LOC_Os09g27320	595.906	543.599	312.906	232.88	569.753	272.893	-1.062	0.000738182		13.6045	ZOS9-13 - C2H2 zinc finger protein
797	LOC_Os09g28354	2474.63	2428.85	1606.51	1567.26	2451.74	1586.88	-0.627608	9.54643e-06		13.8212	CPuORF39 - conserved peptide uORF-containing transcript
808	LOC_Os09g39760	929.299	1202.86	488.439	498.056	1066.08	493.248	-1.11193	2.13463e-06		11.1217	pectinesterase
813	LOC_Os10g08026	500.526	442.66	81.4065	191.233	471.593	136.32	-1.79055	0.000143426		14.8631	lecithin%3Acholesterol acyltransferase
817	LOC_Os10g21130	1132.31	908.451	446.464	393.515	1020.38	419.99	-1.28068	4.41289e-08		15.7088	expressed protein
819	LOC_Os10g23180	9239.61	9563.97	3757.42	3202.52	9401.79	3479.97	-1.43386	2.87398e-36		19.9328	cytochrome P450
825	LOC_Os10g31240	906.548	710.779	167.901	93.4918	808.663	130.696	-2.62932	3.5594e-15		19.4359	plant protein of unknown function domain containing protein
860	LOC_Os11g35540	693.037	496.284	381.593	222.68	594.66	302.137	-0.976864	0.0210959		10.1151	expressed protein
884	LOC_Os12g34802	810.293	723.396	311.634	259.227	766.845	285.431	-1.42579	1.72901e-08		12.1069	expressed protein
890	LOC_Os12g41060	664.16	1036.73	223.868	271.976	850.444	247.922	-1.77833	7.6021e-09		12.7817	ERF112；AP2 domain containing protein
896	LOC_Os12g43580	385.895	476.306	214.964	255.828	431.101	235.396	-0.872936	0.0201693		11.105	expressed protein
7	LOC_Os05g04000	799.792	1474.13	543.134	558.401	1136.96	550.767	-1.04567	0.00207932	30.021		expressed protein
21	LOC_Os10g05970	6644.23	4366.66	2041.52	2380.64	5505.44	2211.08	-1.31611	3.68087e-11	73.4462		POEI12 - Pollen Ole e I allergen and extensin family protein precursor
29	LOC_Os11g05820	566.155	668.721	300.186	328.921	617.438	314.554	-0.972987	0.000650392	23.1761		transposon protein, putative, Mutator sub-class
53	LOC_Os02g40340	614.282	667.67	0	0	640.976	0	#NUM!	1.77472e-13	33.4534		expressed protein
54	LOC_Os02g40400	79.6292	26.2862	0	0	52.9577	0	#NUM!	0.000119203	63.6314		expressed protein
86	LOC_Os10g05990	3480.93	2264.82	884.024	1017.36	2872.88	950.692	-1.59545	3.37795e-13	73.4462		POEI14 - Pollen Ole e I allergen and extensin family protein precursor
157	LOC_Os04g32810	568.78	585.657	331.986	368.868	577.218	350.427	-0.720004	0.016414	29.1009		expressed protein
165	LOC_Os10g05980	3783.7	2236.43	1102.8	1348.83	3010.06	1225.82	-1.29605	2.62793e-07	73.4462		POEI13 - Pollen Ole e I allergen and extensin family protein precursor
177	LOC_Os12g37650	55391.3	46035.6	29373.7	29059	50713.4	29216.3	-0.795592	5.34767e-13	29.519		DUF538 domain containing protein
184	LOC_Os10g33780	1468.33	1503.57	884.024	958.716	1485.95	921.37	-0.689533	0.000128361	30.735		DUF640 domain containing protein
190	LOC_Os08g25860	41.1272	35.7492	2.54395	3.3997	38.4382	2.97183	-3.69312	0.0142283	67.3899		expressed protein
192	LOC_Os12g43380	2325.87	3734.74	1375.01	1431.27	3030.31	1403.14	-1.11081	1.47349e-06	45.6128		thaumatin
235	LOC_Os01g09990	124.257	107.248	19.0796	48.4458	115.752	33.7627	-1.77754	0.0440455	70.4646		helix-loop-helix DNA-binding domain containing protein
243	LOC_Os09g19360	45.5024	25.2348	0	0	35.3686	0	#NUM!	0.000941168	55.7204		senescence-induced receptor-like serine threonine-protein kinase precursor
267	LOC_Os11g29870	1575.96	1299.59	868.76	947.667	1437.77	908.213	-0.662734	0.00177676	24.8921		WRKY72
280	LOC_Os11g10800	43.7523	115.659	0	0	79.7058	0	#NUM!	7.0074e-06	177.24		dirigent
287	LOC_Os04g32830	521.528	622.457	324.354	317.872	571.992	321.113	-0.832915	0.0059839	29.1009		expressed protein
301	LOC_Os11g31470	2782.65	2964.03	1266.89	1128.7	2873.34	1197.79	-1.26235	4.65296e-19	23.5515		expressed protein
312	LOC_Os04g32820	2646.14	2572.89	1414.44	1163.55	2609.52	1288.99	-1.01754	1.62783e-10	29.1009		expressed protein
1	LOC_Os02g18070	530.278	616.149	167.901	258.377	573.213	213.139	-1.42728	3.19408e-05	2.13323		NB-ARC domain containing protein
2	LOC_Os04g10010	205.636	131.431	12.7198	40.7964	168.533	26.7581	-2.65499	0.000498083	1.91055		sex determination protein tasselseed-2
3	LOC_Os05g33644	1113.06	997.824	368.873	316.172	1055.44	342.523	-1.62358	7.46155e-14	2.03765		inosine-uridine preferring nucleoside hydrolase family protein
4	LOC_Os06g46740	1054.43	563.576	220.052	277.926	809.003	248.989	-1.70007	2.98689e-06	1.80241		early nodulin 20 precursor
9	LOC_Os04g51460	304.516	392.19	172.989	169.985	348.353	171.487	-1.02245	0.0110437	2.17603		glycosyl hydrolases family 16
13	LOC_Os10g11270	329.892	314.383	122.11	116.44	322.138	119.275	-1.43339	0.000143426	3.79715		sulfotransferase domain containing protein
15	LOC_Os07g29960	341.268	330.155	30.5274	10.1991	335.711	20.3633	-4.04318	1.39959e-14	5.70167		cytochrome P450
20	LOC_Os01g11730	899.548	1053.55	324.354	531.203	976.549	427.779	-1.19083	0.000115831	4.12827		GDSL-like lipase acylhydrolase
22	LOC_Os01g18584	5233.65	5372.9	2145.82	2958.59	5303.28	2552.21	-1.05514	3.03265e-10	7.44618		WRKY9
23	LOC_Os04g51990	796.292	752.837	340.89	337.42	774.564	339.155	-1.19144	3.61458e-07	2.13492		transferase family domain containing protein
30	LOC_Os07g44370	438.398	438.454	138.645	135.138	438.426	136.892	-1.6793	1.12065e-07	3.06292		dirigent
33	LOC_Os07g01370	2431.75	2233.28	1157.5	1045.41	2332.51	1101.45	-1.08248	1.09721e-12	4.20342		peroxidase precursor
34	LOC_Os02g45780	594.156	526.775	288.739	291.524	560.466	290.132	-0.94992	0.00102867	13.8314		zinc finger, C3HC4 type domain containing protein
38	LOC_Os05g29710	234.512	269.171	78.8625	60.3447	251.842	69.6036	-1.85528	4.45505e-05	4.26735		RING-H2 finger protein
39	LOC_Os02g02930	774.416	721.293	482.079	359.518	747.855	420.799	-0.829628	0.00416687	14.611		terpene synthase
40	LOC_Os11g10870	707.912	758.094	340.89	379.067	733.003	359.978	-1.02591	3.93331e-05	12.7084		dirigent
46	LOC_Os05g39990	3421.43	4646.35	2639.35	2486.88	4033.89	2563.12	-0.654273	0.000460771	2.69479		expansin precursor
49	LOC_Os04g46830	869.796	1171.31	175.533	130.889	1020.55	153.211	-2.73577	1.10415e-23	2.10754		LTPL122
50	LOC_Os02g36210	892.547	832.747	198.428	481.058	862.647	339.743	-1.34433	0.00182796	2.85162		ent-kaurene synthase, chloroplast precursor
55	LOC_Os04g40470	154.008	262.862	76.3186	91.7919	208.435	84.0553	-1.31019	0.0309672	1.68981		cytochrome P450
56	LOC_Os03g63970	1367.7	1274.36	904.375	810.829	1321.03	857.602	-0.623279	0.00187355	2.14812		gibberellin 20 oxidase 1
57	LOC_Os11g37900	11914.6	11169.5	7340.58	6961.74	11542.1	7151.16	-0.690655	1.99014e-12	8.11992		3-ketoacyl-CoA synthase
58	LOC_Os04g28520	11035.2	9011.96	6035.53	5720.85	10023.6	5878.19	-0.769955	2.99847e-09	12.3467		male sterility protein
60	LOC_Os03g31750	1084.18	897.937	432.472	357.819	991.059	395.145	-1.32659	2.50312e-08	5.0883		pyruvate, phosphate dikinase, chloroplast precursor
61	LOC_Os01g72290	2915.65	2447.77	1335.58	1093.85	2681.71	1214.71	-1.14254	5.41844e-11	9.84365		expressed protein
62	LOC_Os11g26920	2996.16	2585.51	1776.95	1498.42	2790.83	1637.68	-0.769039	4.94494e-06	9.47675		transposon protein
63	LOC_Os11g31420	269.514	377.47	145.005	163.186	323.492	154.095	-1.06991	0.0159699	14.8511		expressed protein
64	LOC_Os03g58320	537.278	165.077	55.967	92.6419	351.178	74.3044	-2.24068	0.000596565	2.04803		indole-3-glycerol phosphate lyase, chloroplast precursor
68	LOC_Os10g07210	210.011	391.139	91.5823	52.6954	300.575	72.1388	-2.05888	0.000142495	15.1349		hsp20 alpha crystallin family protein
69	LOC_Os09g26200	304.516	384.83	171.717	146.187	344.673	158.952	-1.11664	0.00546764	2.7652		ZOS9-11 - C2H2 zinc finger protein
73	LOC_Os05g03100	68.2536	88.3216	25.4395	16.9985	78.2876	21.219	-1.88343	0.0480478	2.36697		HECT-domain domain containing protein
74	LOC_Os11g05410	72.6288	83.0644	0	16.1486	77.8466	8.07429	-3.26923	0.0251569	2.97866		Ser Thr protein phosphatase family protein
76	LOC_Os01g70340	176.759	172.437	76.3186	64.5943	174.598	70.4565	-1.30924	0.0204356	12.2036		expressed protein
79	LOC_Os01g72490	994.053	1032.52	577.477	536.303	1013.29	556.89	-0.863579	3.78565e-05	8.15078		LRP1
80	LOC_Os04g09920	363.144	279.685	26.7115	88.3922	321.415	57.5519	-2.4815	4.12058e-05	11.3816		cytochrome P450
84	LOC_Os03g08360	49191.6	48943.9	28587.7	27102.4	49067.7	27845	-0.817354	2.33813e-24	2.08033		3-ketoacyl-CoA synthase 10
87	LOC_Os05g09704	7246.26	5739.86	2893.75	2878.7	6493.06	2886.22	-1.16972	5.84181e-17	3.08391		HAD superfamily phosphatase
93	LOC_Os03g52370	488.276	337.515	189.524	250.728	412.895	220.126	-0.907445	0.0400246	2.00464		PIII4 - Proteinase inhibitor II family protein precursor
94	LOC_Os12g39400	813.793	514.158	384.137	300.024	663.976	342.08	-0.956795	0.0101319	2.03344		ZOS12-09 - C2H2 zinc finger protein
95	LOC_Os02g42110	38.502	43.1094	0	3.3997	40.8057	1.69985	-4.58529	0.00847335	1.99895		wall-associated receptor kinase-like 22 precursor
96	LOC_Os11g47500	1635.46	704.47	132.286	249.028	1169.97	190.657	-2.61742	0.00403391	2.75066		glycosyl hydrolase
97	LOC_Os02g56920	21976.8	20215.1	10149.1	9627.11	21096	9888.1	-1.0932	1.54173e-32	2.09601		WAX2
106	LOC_Os11g04010	1246.07	558.319	389.225	447.911	902.192	418.568	-1.10797	0.0101484	1.93788		ICE-like protease p20 domain containing protein
108	LOC_Os01g73980	3310.3	3075.49	1369.92	1523.92	3192.89	1446.92	-1.14188	8.8369e-17	16.3347		xylem cysteine proteinase 2 precursor
111	LOC_Os04g32940	278.265	301.766	132.286	152.987	290.015	142.636	-1.02379	0.0176955	4.3105		Leucine Rich Repeat family protein
113	LOC_Os08g04210	276.515	88.3216	0	5.94948	182.418	2.97474	-5.93834	0.0146127	18.335		cysteine-rich repeat secretory protein 55 precursor
114	LOC_Os09g13650	14973.8	12190.5	7878.62	7254.96	13582.1	7566.79	-0.843957	4.13676e-11	6.66757		microtubule-associated protein
115	LOC_Os03g01800	2904.28	2869.4	1523.83	1536.67	2886.84	1530.25	-0.915727	1.35735e-12	14.5501		glycosyl hydrolases family 16
116	LOC_Os07g04930	201.261	289.148	99.2142	94.3417	245.204	96.7779	-1.34123	0.00672928	6.54941		retrotransposon protein
119	LOC_Os06g37300	802.417	820.13	272.203	364.618	811.273	318.41	-1.3493	2.78816e-07	16.9991		cytochrome P450
121	LOC_Os11g31700	326.392	242.885	20.3516	56.0951	284.638	38.2234	-2.8966	4.89253e-07	3.05016		expressed protein
123	LOC_Os05g02760	68.2536	353.287	38.1593	27.1976	210.77	32.6785	-2.68926	0.00197138	1.9183		expressed protein
125	LOC_Os03g26990	151.383	139.843	35.6153	56.0951	145.613	45.8552	-1.66698	0.0120071	4.18654		VQ domain containing protein
126	LOC_Os10g20890	138.257	100.939	27.9835	35.6969	119.598	31.8402	-1.90928	0.00846101	2.06608		LTPL137
131	LOC_Os04g32510	607.282	495.232	250.579	250.728	551.257	250.654	-1.13703	0.000146008	6.66148		expressed protein
132	LOC_Os11g05800	1017.68	880.062	525.326	582.199	948.87	553.763	-0.776944	0.00102309	3.39646		HVA22
136	LOC_Os08g07080	1097.31	616.149	474.447	438.562	856.728	456.504	-0.908209	0.0141815	19.3308		terpene synthase
137	LOC_Os11g47550	66.5035	30.492	6.35988	4.24963	48.4978	5.30475	-3.19256	0.016848	2.06852		glycosyl hydrolase
138	LOC_Os04g01500	440.148	741.271	302.73	175.085	590.71	238.908	-1.306	0.00299134	1.92282		expressed protein
139	LOC_Os12g42200	427.023	209.238	100.486	141.088	318.13	120.787	-1.39715	0.0128884	2.14804		ATCHX
141	LOC_Os11g34720	1134.93	785.432	276.019	351.869	960.183	313.944	-1.6128	1.36656e-08	6.15069		Ser Thr protein phosphatase family protein
145	LOC_Os06g02019	725.413	718.139	384.137	505.706	721.776	444.921	-0.698002	0.0218587	3.84066		cytochrome P450
148	LOC_Os05g27000	220.512	211.341	73.7746	82.4428	215.926	78.1087	-1.46698	0.00244989	2.0896		expressed protein
149	LOC_Os03g11900	6311.71	6626.23	3659.48	3705.67	6468.97	3682.58	-0.81282	4.13041e-15	2.16231		transporter family protein
150	LOC_Os11g12590	367.519	442.66	7.63186	7.64933	405.09	7.64059	-5.72841	2.26889e-27	2.59447		expressed protein
151	LOC_Os01g03330	490.901	1371.09	152.637	76.4933	930.995	114.565	-3.0226	0.0037612	2.15091		BBTI3 - Bowman-Birk type bran trypsin inhibitor precursor
153	LOC_Os04g10160	350.894	266.016	38.1593	103.691	308.455	70.9251	-2.12069	0.000255384	2.37002		cytochrome P450
155	LOC_Os05g49100	251.138	311.229	113.206	165.735	281.183	139.471	-1.01155	0.047317	3.39		WRKY49
160	LOC_Os01g03340	5340.41	11856.1	1869.81	1231.54	8598.27	1550.67	-2.47115	0.00120961	2.15091		BBTI4 - Bowman-Birk type bran trypsin inhibitor precursor
161	LOC_Os12g37690	393.771	380.624	138.645	134.288	387.198	136.467	-1.50452	8.81929e-06	7.41432		MYB family transcription factor
163	LOC_Os07g13260	650.159	696.059	359.969	362.068	673.109	361.019	-0.898766	0.000493738	19.4206		dof zinc finger domain containing protein
164	LOC_Os10g23310	266.889	75.7043	15.2637	40.7964	171.297	28.0301	-2.61145	0.00395983	2.41248		transferase family protein
180	LOC_Os11g27329	1220.69	972.589	508.791	495.507	1096.64	502.149	-1.1269	5.01701e-07	2.80595		OsSCP62 - Putative Serine Carboxypeptidase homologue
181	LOC_Os06g36480	724.538	697.11	484.623	424.963	710.824	454.793	-0.644283	0.0193747	18.1756		no apical meristem protein
185	LOC_Os04g55150	16522.6	11615.3	8618.91	8478.01	14069	8548.46	-0.718782	2.27054e-05	2.46347		UBA TS-N domain containing protein
187	LOC_Os04g59200	747.289	2536.09	352.337	333.171	1641.69	342.754	-2.25994	0.0496632	2.28567		peroxidase precursor
191	LOC_Os04g38220	8538.7	10607	5484.76	5804.99	9572.85	5644.88	-0.762007	1.67073e-08	5.50566		transporter family protein
196	LOC_Os09g39410	1362.45	1084.04	571.117	641.694	1223.24	606.406	-1.01236	5.70184e-06	2.88947		male sterility protein; Fatty acyl coA reductase
201	LOC_Os04g27020	61.2532	72.5499	5.08791	16.1486	66.9016	10.6182	-2.65549	0.0210635	12.3206		cytochrome P450
207	LOC_Os06g43044	353.519	228.164	83.9504	113.04	290.841	98.4953	-1.56211	0.00124654	1.80613		GDSL-like lipase acylhydrolase
213	LOC_Os12g02310	121836	102834	69640.7	69920.8	112335	69780.8	-0.686906	8.85756e-11	2.29415		LTPL11
218	LOC_Os11g03300	847.045	854.827	283.651	329.771	850.936	306.711	-1.47217	2.45946e-10	1.57053		NAC domain transcription factor
220	LOC_Os03g47010	940.675	905.297	442.648	519.304	922.986	480.976	-0.940343	4.30764e-05	11.2538		glycosyl hydrolase family 10 protein
226	LOC_Os01g69070	1024.68	967.332	658.884	571.15	996.006	615.017	-0.695528	0.00236819	9.98759		auxin efflux carrier component
230	LOC_Os01g01660	5090.14	5466.48	1390.27	1415.13	5278.31	1402.7	-1.91187	1.04258e-63	1.81229		isoflavone reductase
236	LOC_Os01g39330	856.67	782.277	540.59	526.954	819.474	533.772	-0.618475	0.0139424	3.83259		helix-loop-helix DNA-binding domain containing protein
241	LOC_Os05g13970	263.389	64.1383	40.7032	33.997	163.764	37.3501	-2.13243	0.0179363	14.4364		phosphorylase domain containing protein
245	LOC_Os02g06754	474.275	588.811	263.299	319.572	531.543	291.436	-0.86701	0.0109651	4.38532		expressed protein
248	LOC_Os11g43250	319.392	278.634	41.9752	54.3952	299.013	48.1852	-2.63354	6.62221e-10	6.81669		Leucine Rich Repeat family protein
249	LOC_Os06g49840	790.167	718.139	493.527	481.908	754.153	487.717	-0.628812	0.0169599	17.9988		OsMADS16
254	LOC_Os06g04090	3925.46	3924	2613.91	2556.58	3924.73	2585.24	-0.602294	4.58196e-07	3.03467		no apical meristem protein
255	LOC_Os10g06000	4271.98	2793.7	1090.08	1306.34	3532.84	1198.21	-1.55995	2.99329e-13	3.10997		POEI15 - Pollen Ole e I allergen and extensin family protein precursor
256	LOC_Os08g33940	4587.87	3672.71	2826.33	2530.23	4130.29	2678.28	-0.624936	0.000171794	2.42771		MYB family transcription factor
257	LOC_Os04g49210	857.545	491.026	123.382	153.837	674.286	138.609	-2.28234	2.71639e-10	2.47808		naringenin,2-oxoglutarate 3-dioxygenase
258	LOC_Os06g38056	523.278	482.615	305.274	298.324	502.946	301.799	-0.736816	0.0212201	2.10254		expressed protein
259	LOC_Os05g38420	1676.59	1248.07	591.469	659.542	1462.33	625.506	-1.22517	3.28234e-08	2.66727		laccase precursor protein
261	LOC_Os11g26780	137.382	126.174	15.2637	16.9985	131.778	16.1311	-3.03019	5.81086e-06	2.14068		dehydrin
262	LOC_Os02g44670	75.254	137.74	25.4395	32.2972	106.497	28.8683	-1.88325	0.0258013	2.03267		harpin-induced protein 1 domain containing protein
271	LOC_Os05g15850	336.018	409.013	89.0383	120.689	372.516	104.864	-1.82878	2.20284e-06	2.5742		glycosyl hydrolase
272	LOC_Os06g02900	415.647	422.682	137.373	136.838	419.165	137.106	-1.61223	6.5302e-07	4.66182		aspartic proteinase nepenthesin-2 precursor
273	LOC_Os11g42550	29262.4	26584.8	10739.3	8156.73	27923.6	9448.02	-1.5634	1.59393e-31	1.82729		dirigent
274	LOC_Os02g36190	1363.32	1175.52	241.675	418.163	1269.42	329.919	-1.94398	9.62827e-12	15.8621		cytochrome P450
275	LOC_Os01g09550	3987.59	4259.42	2617.73	2666.22	4123.5	2641.97	-0.642255	1.24012e-07	7.53788		no apical meristem protein
281	LOC_Os04g10060	161.009	140.894	53.423	59.4948	150.951	56.4589	-1.41881	0.0216984	6.34268		ent-kaurene synthase, chloroplast precursor
282	LOC_Os12g04360	715.788	571.988	267.115	387.566	643.888	327.341	-0.976017	0.00455385	1.6295		calmodulin-like protein 1
284	LOC_Os01g06310	164.509	285.994	12.7198	11.899	225.251	12.3094	-4.19371	4.55744e-12	1.86019		glycine-rich cell wall structural protein precursor
285	LOC_Os11g39420	210.886	144.048	40.7032	62.8945	177.467	51.7989	-1.77656	0.00412055	16.4847		jacalin-like lectin domain containing protein
286	LOC_Os08g09670	426.148	499.438	223.868	267.727	462.793	245.797	-0.912898	0.00871672	4.38293		F-box LRR-repeat protein 22
288	LOC_Os08g39850	1591.71	1587.69	613.093	794.68	1589.7	703.886	-1.17534	4.02555e-09	5.51233		lipoxygenase, chloroplast precursor
289	LOC_Os02g49920	13972.7	14541.5	7934.59	7616.18	14257.1	7775.39	-0.874698	1.79788e-22	3.36918		3-ketoacyl-CoA synthase
291	LOC_Os09g39430	3551.81	3318.37	2115.3	1994.78	3435.09	2055.04	-0.741185	1.11437e-08	1.9172		GDSL-like lipase acylhydrolase
295	LOC_Os03g07120	340.393	324.897	165.357	182.734	332.645	174.045	-0.93452	0.0183483	2.39132		expressed protein
302	LOC_Os03g16950	1575.96	1248.07	413.392	685.04	1412.01	549.216	-1.36231	1.88557e-06	2.18907		cysteine-rich repeat secretory protein 55 precursor
306	LOC_Os06g39780	1162.94	1120.84	637.26	826.128	1141.89	731.694	-0.642112	0.0101473	2.45388		cytochrome P450
307	LOC_Os01g47780	1958.35	1722.27	931.087	940.018	1840.31	935.552	-0.976061	4.42536e-09	2.00191		fasciclin domain containing protein
310	LOC_Os01g50440	246.763	343.824	73.7746	83.2927	295.293	78.5337	-1.91077	1.1362e-05	2.0311		AWPM-19-like membrane family protein
311	LOC_Os04g09900	1272.32	1187.08	127.198	271.976	1229.7	199.587	-2.62322	1.3127e-15	1.82912		ent-kaurene synthase, chloroplast precursor
316	LOC_Os12g14440	6275.83	3461.37	1247.81	1695.6	4868.6	1471.71	-1.72602	0.00358451	7.47774		Jacalin-like lectin domain containing protein
321	LOC_Os05g46840	178.509	251.296	58.5109	61.1946	214.903	59.8528	-1.84419	0.00031585	2.2557		proline-rich protein
327	LOC_Os01g36460	1671.34	1597.15	791.169	662.942	1634.24	727.056	-1.16849	1.03691e-10	15.1802		MYB family transcription factor
328	LOC_Os04g49194	367.519	207.135	118.294	141.088	287.327	129.691	-1.14762	0.0351222	2.47808		naringenin,2-oxoglutarate 3-dioxygenase
329	LOC_Os03g08880	43.7523	67.2927	10.1758	10.1991	55.5225	10.1875	-2.44628	0.0359045	8.09061		purine permease
331	LOC_Os03g42600	2897.28	2467.75	1564.53	1309.74	2682.51	1437.13	-0.900392	1.35968e-07	2.75181		expressed protein
332	LOC_Os07g01560	11761.5	13197.8	7027.67	8987.11	12479.6	8007.39	-0.640172	1.6886e-05	4.44319		transporter family protein
908	LOC_Os01g02550	546.029	438.454	0	0	492.241	0	#NUM!	1.78907e-12			protein kinase domain containing protein
910	LOC_Os01g02570	463.775	232.37	0	0	348.072	0	#NUM!	6.47071e-11			protein kinase domain containing protein
911	LOC_Os01g02580	81.3793	77.8072	0	0	79.5932	0	#NUM!	3.26428e-06			protein kinase domain containing protein
914	LOC_Os01g02690	56.878	37.8521	0	0	47.3651	0	#NUM!	0.000139941			resistance-related receptor-like kinase
945	LOC_Os01g16780	20.1261	29.4405	0	0	24.7833	0	#NUM!	0.0061457			retrotransposon protein
962	LOC_Os01g30950	27.1264	38.9036	0	0	33.015	0	#NUM!	0.00129188			retrotransposon protein
1021	LOC_Os01g57310	1005.43	1066.17	0	0	1035.8	0	#NUM!	2.77488e-15			rp1
1089	LOC_Os02g06350	52.5028	30.492	0	0	41.4974	0	#NUM!	0.000348205			expressed protein
1117	LOC_Os02g25280	88.3797	84.1158	0	0	86.2478	0	#NUM!	1.83798e-06			retrotransposon protein, putative, Ty1-copia subclass
1119	LOC_Os02g26794	21.0011	18.9261	0	0	19.9636	0	#NUM!	0.0166457			expressed protein
1124	LOC_Os02g29370	290.515	303.869	0	0	297.192	0	#NUM!	1.04573e-10			transposon protein, putative, Mariner sub-class
1137	LOC_Os02g40200	324.642	291.251	0	0	307.947	0	#NUM!	8.02915e-11			receptor-like protein kinase precursor
1139	LOC_Os02g40280	215.261	264.965	0	0	240.113	0	#NUM!	6.35736e-10			piwi domain containing protein
1140	LOC_Os02g40320	247.638	331.206	0	0	289.422	0	#NUM!	1.55038e-10			PINHEAD
1141	LOC_Os02g40350	18.376	15.7717	0	0	17.0738	0	#NUM!	0.0318312			transposon protein
1215	LOC_Os03g12280	998.428	1133.46	0	0	1065.94	0	#NUM!	2.26088e-15			expressed protein
1218	LOC_Os03g12750	21.8762	13.6688	0	0	17.7725	0	#NUM!	0.0279857			expressed protein
1225	LOC_Os03g14600	16.6259	14.7203	0	0	15.6731	0	#NUM!	0.0440685			transposon protein
1253	LOC_Os03g36140	35.8769	28.3891	0	0	32.133	0	#NUM!	0.00146874			retrotransposon protein
1255	LOC_Os03g43490	1386.07	1382.65	0	0	1384.36	0	#NUM!	2.08075e-16			retrotransposon protein
1265	LOC_Os03g52960	75.254	168.232	0	0	121.743	0	#NUM!	2.72762e-07			expressed protein
1278	LOC_Os03g56360	436.648	492.078	0	0	464.363	0	#NUM!	2.69719e-12			transposon protein
1329	LOC_Os04g19770	41.1272	75.7043	0	0	58.4157	0	#NUM!	4.00043e-05			retrotransposon protein
1331	LOC_Os04g20360	17.5009	19.9775	0	0	18.7392	0	#NUM!	0.0216985			expressed protein
1334	LOC_Os04g22960	39.3771	32.5949	0	0	35.986	0	#NUM!	0.000738182			retrotransposon protein
1342	LOC_Os04g26330	238.888	219.753	0	0	229.32	0	#NUM!	8.56855e-10			expressed protein
1434	LOC_Os05g16330	8.75046	23.1319	0	0	15.9412	0	#NUM!	0.0468669			transposon protein
1437	LOC_Os05g22540	19.251	12.6174	0	0	15.9342	0	#NUM!	0.0424184			retrotransposon protein, putative, Ty3-gypsy subclass
1499	LOC_Os06g07180	17.5009	18.9261	0	0	18.2135	0	#NUM!	0.0243171			expressed protein
1534	LOC_Os06g21440	43.7523	27.3377	0	0	35.545	0	#NUM!	0.000869395			retrotransposon protein
1576	LOC_Os06g50200	46.3775	34.6978	0	0	40.5376	0	#NUM!	0.000363252			retrotransposon protein
1578	LOC_Os06g50450	1442.95	1694.93	0	0	1568.94	0	#NUM!	7.52575e-17			expressed protein
1582	LOC_Os06g50630	1349.32	1477.28	0	0	1413.3	0	#NUM!	1.79282e-16			expressed protein
1584	LOC_Os06g50780	1233.82	1049.35	0	0	1141.58	0	#NUM!	1.26764e-15			expressed protein
1586	LOC_Os07g01290	964.301	962.075	0	0	963.188	0	#NUM!	5.07404e-15			transposon protein
1587	LOC_Os07g01300	157.508	241.833	0	0	199.671	0	#NUM!	3.50324e-09			expressed protein
1600	LOC_Os07g03930	84.0044	45.2123	0	0	64.6084	0	#NUM!	1.99673e-05			lectin-like receptor kinase
1601	LOC_Os07g03950	58.6281	72.5499	0	0	65.589	0	#NUM!	1.39585e-05			lectin-like receptor kinase
1604	LOC_Os07g03990	126.882	88.3216	0	0	107.602	0	#NUM!	3.98003e-07			leucine-rich repeat family protein
1635	LOC_Os07g22570	57.7531	93.5789	0	0	75.666	0	#NUM!	5.90366e-06			retrotransposon protein
1642	LOC_Os07g30190	19.251	15.7717	0	0	17.5114	0	#NUM!	0.0288039			retrotransposon protein
1644	LOC_Os07g31200	18.376	12.6174	0	0	15.4967	0	#NUM!	0.0468271			expressed protein
1648	LOC_Os07g33120	26.2514	52.5724	0	0	39.4119	0	#NUM!	0.000523711			expressed protein
1651	LOC_Os07g33640	425.272	446.865	0	0	436.069	0	#NUM!	4.43271e-12			expressed protein
1653	LOC_Os07g33910	412.147	762.3	0	0	587.223	0	#NUM!	7.93495e-13			transporter family protein
1705	LOC_Os08g12350	11.3756	31.5434	0	0	21.4595	0	#NUM!	0.0148104			retrotransposon protein, putative, Ty3-gypsy subclass
1706	LOC_Os08g12370	12.2506	21.029	0	0	16.6398	0	#NUM!	0.0367764			retrotransposon protein, putative, Ty3-gypsy subclass
1717	LOC_Os08g16070	10.5006	22.0804	0	0	16.2905	0	#NUM!	0.0411714			NB-ARC domain containing protein
1725	LOC_Os08g26520	28.8765	33.6463	0	0	31.2614	0	#NUM!	0.00170538			expressed protein
1731	LOC_Os08g31730	17.5009	22.0804	0	0	19.7907	0	#NUM!	0.0174247			expressed protein
1767	LOC_Os09g18520	21.0011	23.1319	0	0	22.0665	0	#NUM!	0.0104378			oxidoreductase, 2OG-Fe oxygenase family protein
1768	LOC_Os09g18560	108.506	109.351	0	0	108.928	0	#NUM!	3.13424e-07			expressed protein
1772	LOC_Os09g19229	6314.33	5485.4	0	0	5899.87	0	#NUM!	2.09319e-22			protein kinase domain containing protein
1773	LOC_Os09g19290	403.396	462.637	0	0	433.017	0	#NUM!	4.80231e-12			retrotransposon protein
1775	LOC_Os09g19350	91.0048	138.791	0	0	114.898	0	#NUM!	2.58261e-07			expressed protein
1776	LOC_Os09g19380	25.3763	13.6688	0	0	19.5226	0	#NUM!	0.0196197			receptor-like protein kinase precursor
1777	LOC_Os09g19390	23.6262	19.9775	0	0	21.8019	0	#NUM!	0.011101			senescence-induced receptor-like serine threonine-protein kinase precursor
1812	LOC_Os09g35770	1093.81	999.927	0	0	1046.87	0	#NUM!	2.55916e-15			transposon protein, putative, Mutator sub-class
1836	LOC_Os10g26960	24.5013	30.492	0	0	27.4966	0	#NUM!	0.00350602			retrotransposon protein
1882	LOC_Os11g02580	17.5009	21.029	0	0	19.2649	0	#NUM!	0.0194992			esterase
1886	LOC_Os11g03650	24.5013	48.3666	0	0	36.434	0	#NUM!	0.000833075			mla1
1892	LOC_Os11g06640	21.0011	16.8232	0	0	18.9121	0	#NUM!	0.0210424			transposon protein
1900	LOC_Os11g09470	33.2518	52.5724	0	0	42.9121	0	#NUM!	0.000271882			expressed protein
1919	LOC_Os11g12010	41.1272	112.505	0	0	76.8161	0	#NUM!	9.38067e-06			expressed protein
1923	LOC_Os11g12260	38.502	36.8007	0	0	37.6514	0	#NUM!	0.000553351			non-TIR-NBS-LRR type resistance protein
1925	LOC_Os11g12290	190.76	141.945	0	0	166.353	0	#NUM!	1.29172e-08			proteophosphoglycan
1926	LOC_Os11g12310	265.139	266.016	0	0	265.578	0	#NUM!	2.67561e-10			retrotransposon protein
1929	LOC_Os11g14260	17.5009	13.6688	0	0	15.5849	0	#NUM!	0.0453552			expressed protein
1947	LOC_Os11g35530	25.3763	21.029	0	0	23.2027	0	#NUM!	0.00824075			transposon protein
1955	LOC_Os11g37250	14.8758	27.3377	0	0	21.1067	0	#NUM!	0.013993			hypothetical protein
1970	LOC_Os11g43060	34.1268	19.9775	0	0	27.0522	0	#NUM!	0.0040725			transposon protein
2001	LOC_Os12g08240	132.132	129.328	0	0	130.73	0	#NUM!	7.57905e-08			expressed protein
2005	LOC_Os12g08564	218.762	177.695	0	0	198.228	0	#NUM!	2.96316e-09			retrotransposon protein
2006	LOC_Os12g08580	28.0015	34.6978	0	0	31.3496	0	#NUM!	0.00169336			retrotransposon protein
2034	LOC_Os12g32090	12.2506	21.029	0	0	16.6398	0	#NUM!	0.0367764			transposon protein
899	LOC_Os01g01650	9561.63	9974.04	5590.34	5663.05	9767.83	5626.69	-0.795751	3.19877e-17			isoflavone reductase homolog IRL
900	LOC_Os01g02010	821.668	1038.83	474.447	515.055	930.25	494.751	-0.910915	0.000272105			expressed protein
909	LOC_Os01g02560	3466.93	3364.63	0	4.24963	3415.78	2.12481	-10.6507	1.1816e-52			Ser Thr receptor-like kinase
912	LOC_Os01g02590	1253.94	1182.88	0	2.54978	1218.41	1.27489	-9.90041	1.47221e-26			receptor-like kinase
913	LOC_Os01g02600	647.534	582.502	142.461	120.689	615.018	131.575	-2.22474	4.28763e-15			Ser Thr receptor-like kinase
917	LOC_Os01g03130	334.268	623.509	223.868	215.031	478.888	219.449	-1.1258	0.0120156			expressed protein
918	LOC_Os01g03740	528.528	566.731	343.434	318.722	547.629	331.078	-0.726029	0.0178161			nuclease PA3
921	LOC_Os01g04330	1528.71	1925.2	1107.89	1132.95	1726.95	1120.42	-0.624188	0.00258487			OsCML16 - Calmodulin-related calcium sensor protein
923	LOC_Os01g04540	2573.51	2112.36	1344.48	1127	2342.94	1235.74	-0.922942	5.12329e-07			serine threonine-protein kinase At1g18390 precursor
924	LOC_Os01g04550	2317.12	1951.49	1280.88	1185.65	2134.31	1233.26	-0.791286	4.44394e-06			expressed protein
925	LOC_Os01g04640	324.642	382.727	184.437	168.285	353.685	176.361	-1.00393	0.00916597			reticulon domain containing protein
928	LOC_Os01g06520	1631.09	1867.37	407.032	538.003	1749.23	472.518	-1.88828	2.10747e-20			verticillium wilt disease resistance protein
929	LOC_Os01g06920	418.272	443.711	147.549	239.679	430.992	193.614	-1.15448	0.00475551			resistance protein SlVe1 precursor
930	LOC_Os01g07110	3217.54	3636.96	356.153	465.759	3427.25	410.956	-3.06	1.46951e-72			BRCA2 repeat family protein
934	LOC_Os01g07970	3865.95	4995.43	2603.74	2406.14	4430.69	2504.94	-0.822758	4.67009e-07			expressed protein
937	LOC_Os01g09880	6439.47	6751.35	3801.94	3852.71	6595.41	3827.32	-0.785125	2.57419e-14			harpin-induced protein 1 domain containing protein
939	LOC_Os01g12350	507.527	617.2	390.497	296.624	562.363	343.56	-0.710939	0.0495459			retrotransposon protein
940	LOC_Os01g12374	135.632	225.01	76.3186	56.945	180.321	66.6318	-1.43629	0.0245598			expressed protein
941	LOC_Os01g14670	9129.36	8618.72	4735.57	4600.65	8874.04	4668.11	-0.926753	2.63347e-21			Cupin domain containing protein
942	LOC_Os01g16030	872.421	737.065	292.555	424.113	804.743	358.334	-1.16722	8.46202e-05			ADP-ribosylation factor
943	LOC_Os01g16120	2128.99	1729.63	1358.47	1127	1929.31	1242.74	-0.634565	0.00275031			zinc finger, C3HC4 type domain containing protein
947	LOC_Os01g18210	2135.99	1806.39	1231.27	1124.45	1971.19	1177.86	-0.742894	3.32233e-05			peptidyl-prolyl cis-trans isomerase
948	LOC_Os01g18240	7941.04	6522.13	4903.47	4585.35	7231.59	4744.41	-0.608084	1.34556e-05			MYB family transcription factor
949	LOC_Os01g19970	1574.21	1692.83	1006.13	1027.56	1633.52	1016.85	-0.683882	6.85917e-05			MYB family transcription factor
950	LOC_Os01g21120	805.043	784.38	459.183	511.655	794.711	485.419	-0.7112	0.00444656			AP2 domain containing protein
951	LOC_Os01g21960	3300.67	2959.83	2008.45	1860.49	3130.25	1934.47	-0.694341	1.17768e-06			serine threonine-protein kinase
952	LOC_Os01g21970	315.892	260.759	106.846	84.9925	288.325	95.9193	-1.58781	0.00018877			protein kinase
953	LOC_Os01g22010	37719.7	40534.4	25080.8	25250.4	39127.1	25165.6	-0.636712	1.39589e-13			S-adenosylmethionine synthetase
955	LOC_Os01g25500	1397.45	1071.43	590.197	484.458	1234.44	537.327	-1.19998	4.0549e-07			sterol carrier protein-2
958	LOC_Os01g28790	4030.46	5427.58	1536.55	1480.57	4729.02	1508.56	-1.64837	4.96274e-24			PRAS-rich protein
959	LOC_Os01g29150	1881.35	1691.78	900.559	1032.66	1786.56	966.609	-0.886183	6.06206e-07			cytochrome P450 72A1
963	LOC_Os01g31450	42.0022	241.833	25.4395	22.0981	141.918	23.7688	-2.57791	0.0122705			retrotransposon protein
964	LOC_Os01g32770	1638.96	1492	844.592	713.087	1565.48	778.84	-1.00721	8.02141e-08			DUF260 domain containing protein
965	LOC_Os01g32780	3549.19	3213.23	2187.8	2102.72	3381.21	2145.26	-0.656387	1.2346e-06			universal stress protein domain containing protein
974	LOC_Os01g39830	3893.08	2973.5	2395.13	2058.52	3433.29	2226.83	-0.624602	0.00124424			beta-galactosidase
976	LOC_Os01g41810	3241.17	3223.74	1961.39	1529.02	3232.46	1745.2	-0.889237	7.11022e-08			cytochrome P450 72A1
977	LOC_Os01g41820	992.302	854.827	590.197	545.652	923.565	567.925	-0.701514	0.00368626			cytochrome P450 72A1
978	LOC_Os01g42200	535.528	550.959	110.662	101.991	543.244	106.326	-2.3531	1.32716e-15			expressed protein
979	LOC_Os01g43140	631.783	564.628	329.442	239.679	598.206	284.56	-1.07191	0.000649202			lipase
981	LOC_Os01g43750	679.036	977.847	370.145	357.819	828.441	363.982	-1.18653	3.30621e-05			cytochrome P450 72A1
985	LOC_Os01g44110	976.552	1076.68	639.804	705.438	1026.62	672.621	-0.610032	0.00844585			serine threonine-protein kinase
986	LOC_Os01g44130	1193.56	887.422	591.469	480.208	1040.49	535.838	-0.957397	0.00032999			aspartic proteinase oryzasin-1 precursor
987	LOC_Os01g44220	3009.28	3688.48	395.585	478.508	3348.88	437.046	-2.93782	2.3882e-66			glucose-1-phosphate adenylyltransferase large subunit, chloroplast precursor
988	LOC_Os01g44250	98.0052	166.129	19.0796	19.5483	132.067	19.314	-2.77355	9.38589e-05			CBS domain containing membrane protein
990	LOC_Os01g47290	128.632	261.811	75.0466	27.1976	195.221	51.1221	-1.93309	0.0126084			expressed protein
991	LOC_Os01g47300	345.643	636.126	162.813	119.839	490.885	141.326	-1.79635	2.45163e-05			retrotransposon protein
992	LOC_Os01g47330	6991.62	7049.96	5079	4142.54	7020.79	4610.77	-0.606626	1.16648e-05			ribosomal protein L7 L12 C-terminal domain containing protein
996	LOC_Os01g48910	2891.15	2589.72	1629.4	1741.5	2740.43	1685.45	-0.701271	2.24226e-06			AMP-binding enzyme
1000	LOC_Os01g50200	1427.2	1775.9	899.287	1050.51	1601.55	974.898	-0.716145	0.00097139			UDP-glucoronosyl and UDP-glucosyl transferase domain containing protein
1001	LOC_Os01g50420	180.26	180.849	27.9835	54.3952	180.554	41.1894	-2.13209	0.00049154			STE_MEKK_ste11_MAP3K.7 - STE kinases include homologs to sterile 7, sterile 11 and sterile 20 from yeast
1003	LOC_Os01g51670	734.164	909.503	352.337	400.315	821.833	376.326	-1.12686	1.21622e-05			expressed protein
1007	LOC_Os01g52710	1278.44	972.589	643.62	629.795	1125.52	636.707	-0.821884	0.000665258			glycosyl transferase 8 domain containing protein
1009	LOC_Os01g53370	145.258	432.145	86.4944	79.893	288.701	83.1937	-1.79503	0.00640492			anthocyanidin 5,3-O-glucosyltransferase
1010	LOC_Os01g53390	864.546	1073.53	667.788	601.747	969.037	634.767	-0.610324	0.0216077			glucosyltransferase
1011	LOC_Os01g53500	807.668	942.097	501.159	560.101	874.883	530.63	-0.721384	0.00438585			RING-H2 finger protein ATL2M
1012	LOC_Os01g53640	392.896	497.335	279.835	232.03	445.115	255.932	-0.798417	0.0373088			retrotransposon protein
1013	LOC_Os01g53730	6075.45	5624.2	4109.76	3505.09	5849.82	3807.42	-0.619577	4.04449e-06			expressed protein
1014	LOC_Os01g53880	6734.36	7693.45	4266.21	4400.06	7213.9	4333.14	-0.735368	3.96509e-10			OsIAA6 - Auxin-responsive Aux IAA gene family member
1015	LOC_Os01g54620	19102.3	21408.5	12562	13368.5	20255.4	12965.3	-0.643655	4.28436e-10			CESA4 - cellulose synthase
1016	LOC_Os01g55000	928.424	585.657	353.609	407.114	757.04	380.362	-0.992998	0.00355419			expressed protein
1017	LOC_Os01g57004	158.383	274.428	91.5823	75.6434	216.406	83.6128	-1.37194	0.0200381			adhesive proline-rich protein
1018	LOC_Os01g57250	3422.31	4723.1	2.54395	4.24963	4072.71	3.39679	-10.2276	9.88477e-67			expressed protein
1019	LOC_Os01g57270	166.259	176.643	6.35988	0	171.451	3.17994	-5.75265	0.0170913			disease resistance RPP13-like protein 1
1020	LOC_Os01g57280	950.3	1220.73	260.755	213.331	1085.52	237.043	-2.19516	2.61697e-19			rp1
1022	LOC_Os01g57340	1210.19	1304.85	87.7664	43.3462	1257.52	65.5563	-4.2617	4.143e-46			rp1
1023	LOC_Os01g57946	4157.34	4836.66	2631.72	2960.29	4497	2796	-0.685597	2.20284e-06			DNA-directed RNA polymerase subunit alpha
1024	LOC_Os01g58620	1449.08	2393.1	1359.74	1084.5	1921.09	1222.12	-0.652532	0.0406916			expressed protein
1025	LOC_Os01g58780	516.277	710.779	363.785	360.368	613.528	362.077	-0.760834	0.0244931			zinc finger, C3HC4 type domain containing protein
1027	LOC_Os01g59180	4318.35	4461.29	2674.97	2944.14	4389.82	2809.55	-0.643822	2.38597e-07			OsFBX27 - F-box domain containing protein
1028	LOC_Os01g59840	2283	2010.37	1074.82	979.964	2146.68	1027.39	-1.06312	4.51311e-11			Os1bglu3 - beta-glucosidase homologue, similar to G. max isohydroxyurate hydrolase
1029	LOC_Os01g59870	165.384	115.659	45.7911	57.7949	140.522	51.793	-1.43996	0.0384081			LTPL65
1030	LOC_Os01g60340	330.767	264.965	91.5823	132.588	297.866	112.085	-1.41007	0.001937			NTMC2Type1.1 protein
1031	LOC_Os01g60920	1463.95	1635	231.5	317.872	1549.48	274.686	-2.49593	1.85545e-30			OsFBX30 - F-box domain containing protein
1033	LOC_Os01g62200	2561.26	3019.76	1282.15	1352.23	2790.51	1317.19	-1.08306	1.26366e-12			domain of unknown function DUF966 domain containing protein
1038	LOC_Os01g63190	13810	19436	6242.86	5334.98	16623	5788.92	-1.52181	1.90418e-21			laccase precursor protein
1040	LOC_Os01g63690	1691.46	3062.87	1072.28	1137.2	2377.17	1104.74	-1.10554	7.47974e-05			hs1
1043	LOC_Os01g64330	1087.68	1130.31	713.579	660.392	1108.99	686.985	-0.690901	0.000833075			retrotransposon protein
1044	LOC_Os01g64340	242.388	318.589	146.277	120.689	280.488	133.483	-1.07128	0.0221743			expressed protein
1045	LOC_Os01g64470	742.914	958.921	337.074	373.117	850.917	355.095	-1.26081	1.05587e-06			harpin-induced protein 1 domain containing protein
1049	LOC_Os01g65140	4290.35	3687.43	2658.43	2519.18	3988.89	2588.8	-0.623701	1.15373e-05			peptide transporter PTR2
1050	LOC_Os01g65210	7817.66	7658.75	5112.07	4657.59	7738.21	4884.83	-0.66369	6.62824e-10			proton-dependent oligopeptide transport
1051	LOC_Os01g65370	1687.96	1874.73	978.15	929.818	1781.35	953.984	-0.900932	6.76717e-08			MYB family transcription factor
1056	LOC_Os01g67090	10600.3	10821.5	6668.97	6824.05	10710.9	6746.51	-0.666867	5.26892e-13			IQ calmodulin-binding motif domain containing protein
1058	LOC_Os01g67800	501.401	785.432	57.2389	73.9435	643.417	65.5912	-3.29418	2.31494e-20			retrotransposon protein
1059	LOC_Os01g67810	385.895	609.84	204.788	228.63	497.868	216.709	-1.2	0.00176358			transposon protein
1062	LOC_Os01g69290	200.386	212.393	78.8625	62.8945	206.389	70.8785	-1.54195	0.00217345			antifreeze glycoprotein
1063	LOC_Os01g70200	8917.6	9475.65	5823.11	6048.07	9196.62	5935.59	-0.631713	3.58773e-10			exostosin family domain containing protein
1064	LOC_Os01g70490	1077.18	928.429	559.67	732.636	1002.81	646.153	-0.634095	0.0241866			potassium transporter
1066	LOC_Os01g70820	363.144	453.174	172.989	226.08	408.159	199.534	-1.03249	0.00821721			lumenal PsbP
1068	LOC_Os01g71810	49.8776	301.766	48.3351	21.2481	175.822	34.7916	-2.3373	0.0256131			glycosyl hydrolases family 17
1070	LOC_Os01g72080	9952.78	12748.8	5758.24	6361.69	11350.8	6059.96	-0.905412	1.69529e-10			calmodulin-like protein 1
1071	LOC_Os01g72090	1395.7	1404.73	950.166	787.031	1400.22	868.599	-0.688889	0.000710141			phycoerythrobilin ferredoxin oxidoreductase
1074	LOC_Os01g73070	463.775	383.779	246.763	215.881	423.777	231.322	-0.8734	0.0167609			expressed protein
1075	LOC_Os01g73110	480.4	360.647	167.901	168.285	420.524	168.093	-1.32293	0.000208034			expressed protein
1076	LOC_Os01g73450	19347.3	19590.6	12813.9	11927	19468.9	12370.4	-0.654276	4.85988e-13			amino acid kinase
1077	LOC_Os01g74040	659.785	972.589	324.354	364.618	816.187	344.486	-1.24445	2.80101e-05			zinc finger, RING-type
1079	LOC_Os02g01100	1526.96	1916.79	1111.71	1122.75	1721.87	1117.23	-0.624053	0.00245254			transmembrane amino acid transporter protein
1082	LOC_Os02g04130	533.778	876.908	259.483	216.731	705.343	238.107	-1.56671	4.09205e-06			DUF1645 domain containing protein
1085	LOC_Os02g05790	1014.18	1015.7	106.846	59.4948	1014.94	83.1704	-3.60918	3.04788e-34			expressed protein
1086	LOC_Os02g06140	370.145	423.734	122.11	158.086	396.939	140.098	-1.50248	3.47603e-05			retrotransposon protein
1090	LOC_Os02g06360	2389.75	2238.53	1593.79	1305.49	2314.14	1449.64	-0.674787	0.000127856			uncharacterized protein CPn_0526 CP_0226 CPj0526 CpB0547
1091	LOC_Os02g06380	1022.93	1442.59	756.826	738.585	1232.76	747.706	-0.721347	0.00632618			plant-specific domain TIGR01627 family protein
1093	LOC_Os02g06580	118.131	230.267	45.7911	56.0951	174.199	50.9431	-1.77378	0.00795113			formin
1094	LOC_Os02g06640	7210.38	9890.97	3408.9	3689.53	8550.68	3549.21	-1.26854	9.48351e-16			ubiquitin family protein
1096	LOC_Os02g09810	3361.05	4270.98	1865.99	1843.49	3816.02	1854.74	-1.04085	3.27539e-11			amino acid transporter
1097	LOC_Os02g09940	8241.19	7966.82	5576.34	4445.96	8104	5011.15	-0.693493	7.33952e-07			peroxiredoxin
1099	LOC_Os02g11790	560.905	560.422	323.082	347.62	560.663	335.351	-0.741464	0.012955			OsFBK4 - F-box domain and kelch repeat containing protein
1101	LOC_Os02g12730	2559.51	1569.81	1139.69	1040.31	2064.66	1090	-0.921577	0.000460549			beta-galactosidase precursor
1103	LOC_Os02g13370	619.533	441.608	281.107	243.079	530.57	262.093	-1.01747	0.00361353			expressed protein
1108	LOC_Os02g17330	2709.14	3017.66	1787.13	1780.59	2863.4	1783.86	-0.682726	1.69882e-06			aminotransferase domain containing protein
1110	LOC_Os02g18080	871.546	857.982	422.296	583.049	864.764	502.672	-0.782687	0.00612734			NB-ARC domain containing protein
1116	LOC_Os02g24270	609.032	534.136	155.181	275.376	571.584	215.278	-1.40876	0.000210275			retrotransposon protein
1118	LOC_Os02g26700	22317.2	18958.7	9665.75	7643.38	20637.9	8654.56	-1.25376	3.77219e-20			cation transport regulator-like protein 1
1120	LOC_Os02g26810	86.6296	88.3216	29.2555	21.2481	87.4756	25.2518	-1.79249	0.0384745			cytochrome P450
1122	LOC_Os02g28470	219.637	261.811	81.4065	113.04	240.724	97.2233	-1.308	0.00906546			transferase family protein
1126	LOC_Os02g31860	750.79	728.654	396.857	541.403	739.722	469.13	-0.656996	0.0400081			expressed protein
1128	LOC_Os02g32840	368.394	295.457	125.926	146.187	331.926	136.056	-1.28666	0.00129511			zinc finger A20 and AN1 domain-containing stress-associated protein
1129	LOC_Os02g33060	1517.33	1555.09	835.688	928.119	1536.21	881.904	-0.800684	6.43335e-06			expressed protein
1130	LOC_Os02g33070	6890.99	9365.25	5175.67	5024.76	8128.12	5100.22	-0.672363	5.1979e-05			expressed protein
1131	LOC_Os02g33330	1913.73	2083.97	1306.32	1330.13	1998.85	1318.23	-0.600571	0.000213048			expressed protein
1132	LOC_Os02g37180	192.51	241.833	82.6785	101.991	217.172	92.3348	-1.23389	0.0190468			expressed protein
1133	LOC_Os02g37970	1196.19	813.821	656.34	521.854	1005	589.097	-0.770625	0.014488			DUF581 domain containing protein
1134	LOC_Os02g39020	994.928	605.634	17.8077	33.1471	800.281	25.4774	-4.97322	2.41491e-35			transposon protein
1135	LOC_Os02g39884	372.77	403.756	124.654	187.834	388.263	156.244	-1.31324	0.000984819			expressed protein
1136	LOC_Os02g39910	440.148	497.335	241.675	210.782	468.742	226.229	-1.05101	0.00115086			B4-BTB1 - Bric-a-Brac, Tramtrack, Broad Complex BTB domain with B4 subfamily conserved sequence
1144	LOC_Os02g41670	284.39	185.055	57.2389	105.391	234.722	81.3148	-1.52937	0.0109957			phenylalanine ammonia-lyase
1145	LOC_Os02g41780	1392.2	1537.22	919.639	766.633	1464.71	843.136	-0.796776	6.94484e-05			transporter-related
1151	LOC_Os02g43120	34.1268	71.4985	10.1758	6.7994	52.8126	8.48761	-2.63745	0.0375984			zinc finger, C3HC4 type domain containing protein
1152	LOC_Os02g43170	1418.45	1444.69	793.713	828.677	1431.57	811.195	-0.819477	3.14781e-06			B-box zinc finger family protein
1153	LOC_Os02g43194	10510.2	10414.6	5414.8	4937.22	10462.4	5176.01	-1.0153	1.11611e-24			aldehyde dehydrogenase
1154	LOC_Os02g43790	1285.44	1769.59	1017.58	932.368	1527.52	974.975	-0.64775	0.00901044			ethylene-responsive transcription factor
1155	LOC_Os02g43970	1141.94	973.641	429.928	391.816	1057.79	410.872	-1.36429	3.03265e-10			AP2 domain containing protein
1157	LOC_Os02g44820	3197.42	2903.05	2140.74	1787.39	3050.23	1964.06	-0.635077	0.000101294			rho-GTPase-activating protein-related
1158	LOC_Os02g44880	371.895	467.894	240.404	214.181	419.895	227.292	-0.885478	0.0177562			expressed protein
1159	LOC_Os02g45310	4087.34	3333.09	1909.24	1888.53	3710.22	1898.89	-0.96635	9.70935e-11			dehydration response related protein
1160	LOC_Os02g45620	125.132	97.7847	10.1758	44.1961	111.458	27.186	-2.03557	0.0497979			DUF623 domain containing protein
1161	LOC_Os02g45710	2177.99	3581.23	1067.19	1040.31	2879.61	1053.75	-1.45034	4.71213e-10			zinc finger, C3HC4 type domain containing protein
1163	LOC_Os02g46260	6286.33	7197.16	4640.17	3982.75	6741.75	4311.46	-0.644946	3.12002e-06			OsSCP9 - Putative Serine Carboxypeptidase homologue
1164	LOC_Os02g46830	1541.83	1516.19	974.334	897.521	1529.01	935.928	-0.708129	5.84201e-05			expressed protein
1167	LOC_Os02g48190	1172.56	1750.66	891.655	883.922	1461.61	887.789	-0.719271	0.00780156			expressed protein
1168	LOC_Os02g48450	181.135	199.775	53.423	57.7949	190.455	55.609	-1.77606	0.000597246			xylem cysteine proteinase 2 precursor
1169	LOC_Os02g49510	699.162	889.525	172.989	149.587	794.344	161.288	-2.30013	1.33292e-17			amino acid transporter
1171	LOC_Os02g49720	2947.16	2489.83	1466.59	1365.83	2718.49	1416.21	-0.940772	1.816e-09			aldehyde dehydrogenase
1172	LOC_Os02g50110	70.0037	193.466	31.7994	23.7979	131.735	27.7987	-2.24455	0.00816082			expressed protein
1175	LOC_Os02g50600	2691.64	3940.83	1619.23	1710.05	3316.23	1664.64	-0.994338	1.01908e-06			glycosyl transferase 8 domain containing protein
1176	LOC_Os02g50640	1936.48	1536.17	1049.38	912.82	1736.32	981.1	-0.823562	6.11854e-05			HEAT repeat family protein
1178	LOC_Os02g51890	632.658	512.055	365.057	287.275	572.357	326.166	-0.811308	0.0164944			RNA recognition motif containing protein
1181	LOC_Os02g54060	3352.3	2512.96	1640.85	1457.62	2932.63	1549.24	-0.920639	9.42291e-07			chaperonin
1182	LOC_Os02g54890	2255.87	2555.02	1364.83	1212.84	2405.44	1288.84	-0.900233	1.75278e-08			UDP-glucuronate 4-epimerase
1184	LOC_Os02g56030	1892.72	1990.39	1216.01	1216.24	1941.56	1216.13	-0.674922	1.66305e-05			expressed protein
1186	LOC_Os02g57790	332.518	445.814	221.324	215.881	389.166	218.602	-0.832075	0.0422961			ZOS2-19 - C2H2 zinc finger protein
1187	LOC_Os02g58480	644.909	614.046	273.475	238.829	629.477	256.152	-1.29715	1.18189e-06			sucrose synthase
1189	LOC_Os03g01740	1476.2	1913.64	878.936	833.777	1694.92	856.356	-0.984934	1.14422e-06			expressed protein
1191	LOC_Os03g02660	1718.59	1325.88	736.474	630.645	1522.23	683.559	-1.15505	8.10887e-08			expressed protein
1192	LOC_Os03g02670	2263.74	2571.84	1231.27	1128.7	2417.79	1179.99	-1.03492	2.42571e-11			transporter family protein
1193	LOC_Os03g04150	1692.34	1866.32	73.7746	107.091	1779.33	90.4326	-4.29835	3.30493e-81			transposon protein, putative, Mutator sub-class
1194	LOC_Os03g04240	242.388	170.335	94.1262	57.7949	206.361	75.9606	-1.44185	0.014673			glutathione S-transferase
1195	LOC_Os03g04470	3159.79	3090.21	2143.28	1663.3	3125	1903.29	-0.715359	3.56185e-05			expressed protein
1196	LOC_Os03g05750	586.281	1084.04	340.89	398.615	835.162	369.752	-1.1755	0.00148664			heavy-metal-associated domain-containing protein
1197	LOC_Os03g05900	598.532	920.017	405.76	506.556	759.274	456.158	-0.735088	0.0497734			expressed protein
1202	LOC_Os03g07180	198.635	119.865	15.2637	16.9985	159.25	16.1311	-3.30338	5.30833e-07			embryonic protein DC-8
1203	LOC_Os03g07270	90.1298	101.99	3.81593	5.94948	96.0601	4.8827	-4.29819	2.52648e-06			glycine-rich cell wall protein
1205	LOC_Os03g08100	1876.97	1862.11	1060.83	973.165	1869.54	1017	-0.878372	3.27363e-08			hydrolase, alpha beta fold family protein
1206	LOC_Os03g08460	1742.22	1526.7	840.776	1030.96	1634.46	935.868	-0.804437	7.17391e-05			AP2 domain containing protein
1209	LOC_Os03g10680	784.916	657.155	497.343	416.463	721.036	456.903	-0.658183	0.0284838			formin-like protein 6 precursor
1210	LOC_Os03g10800	362.269	343.824	127.198	108.79	353.046	117.994	-1.58114	1.35417e-05			BTBN4 - Bric-a-Brac, Tramtrack, Broad Complex BTB domain with non-phototropic hypocotyl 3 NPH3 domain
1213	LOC_Os03g12230	224.887	168.232	85.2224	95.1917	196.559	90.207	-1.12365	0.0495167			caleosin related protein
1217	LOC_Os03g12530	2764.27	3146.98	1023.94	853.325	2955.63	938.633	-1.65483	2.17696e-25			cation efflux family protein
1220	LOC_Os03g13600	3900.96	4509.66	2650.8	2204.71	4205.31	2427.75	-0.79259	3.20855e-07			ZOS3-07 - C2H2 zinc finger protein
1222	LOC_Os03g13820	12285.6	11122.2	6974.25	7482.74	11703.9	7228.49	-0.695226	5.78052e-11			protein kinase family protein
1224	LOC_Os03g14310	706.162	836.953	5.08791	0	771.557	2.54395	-8.24456	1.13844e-05			expressed protein
1228	LOC_Os03g16060	2897.28	3129.11	1918.14	1746.6	3013.19	1832.37	-0.717584	3.87045e-07			expressed protein
1230	LOC_Os03g17850	2923.53	2698.02	1278.34	1376.03	2810.77	1327.18	-1.0826	8.50434e-15			glycosyltransferase family 43 protein
1231	LOC_Os03g17870	2633.89	1277.51	522.782	652.743	1955.7	587.763	-1.73438	0.0110102			metallothionein
1232	LOC_Os03g18150	4371.73	5719.88	2970.06	3254.36	5045.8	3112.21	-0.697143	3.57957e-05			protein phosphatase 2C
1233	LOC_Os03g18300	1839.35	1813.75	1152.41	1094.7	1826.55	1123.56	-0.701046	1.18231e-05			chloroplast unusual positioning protein
1236	LOC_Os03g18890	9188.86	9277.98	6302.64	5849.19	9233.42	6075.91	-0.603763	2.65307e-09			glycosyl transferase 8 domain containing protein
1237	LOC_Os03g18900	446.274	496.284	209.876	185.284	471.279	197.58	-1.25414	6.47198e-05			retrotransposon protein, putative, Ty3-gypsy subclass
1238	LOC_Os03g18980	2077.36	1521.45	1036.66	794.68	1799.4	915.67	-0.974618	4.53047e-05			kinesin motor domain containing protein
1239	LOC_Os03g20550	1206.69	1305.9	758.098	894.972	1256.29	826.535	-0.604026	0.00631333			WRKY55
1240	LOC_Os03g20600	574.905	655.052	324.354	423.263	614.979	373.808	-0.718238	0.0321038			expressed protein
1244	LOC_Os03g22790	3584.19	5545.34	2833.96	2452.88	4564.76	2643.42	-0.788132	0.000430782			beta-amylase
1249	LOC_Os03g28330	31571.7	27716.2	13630.5	15862.2	29643.9	14746.3	-1.00738	9.12065e-19			sucrose synthase
1251	LOC_Os03g32470	10551.3	8887.89	6387.86	5519.42	9719.6	5953.64	-0.707125	2.00273e-07			leucoanthocyanidin dioxygenase
1252	LOC_Os03g36130	162.759	228.164	16.5357	11.049	195.461	13.7924	-3.82494	2.08389e-10			retrotransposon protein
1256	LOC_Os03g45340	508.402	791.74	361.241	327.221	650.071	344.231	-0.917219	0.0103328			hsp20 alpha crystallin family protein
1257	LOC_Os03g48050	638.784	580.399	413.392	354.419	609.592	383.906	-0.667091	0.0299728			RNA methyltransferase, TrmH family protein
1259	LOC_Os03g48600	918.799	867.445	595.285	532.053	893.122	563.669	-0.664008	0.00550945			domain of unknown function DUF966 domain containing protein
1260	LOC_Os03g49480	1217.19	1288.02	787.353	841.426	1252.61	814.39	-0.621142	0.00187301			elongation of fatty acids protein 2
1262	LOC_Os03g52070	5382.41	4642.14	3033.66	2751.21	5012.28	2892.44	-0.793181	4.14333e-09			OsSCP20 - Putative Serine Carboxypeptidase homologue
1263	LOC_Os03g52390	2022.23	1009.39	697.043	612.796	1515.81	654.92	-1.2107	0.000317036			PIII1 - Proteinase inhibitor II family protein precursor
1266	LOC_Os03g53360	1496.33	1708.6	759.37	877.973	1602.47	818.671	-0.968937	2.93472e-07			transferase family protein
1268	LOC_Os03g53860	10175.9	11965.5	5610.69	4993.31	11070.7	5302	-1.06214	3.67472e-18			periplasmic beta-glucosidase precursor
1270	LOC_Os03g54040	3114.29	2757.95	1710.81	1642.06	2936.12	1676.43	-0.808516	1.49893e-08			ribosomal protein L6
1273	LOC_Os03g55070	23428.5	26041.2	14936.8	15697.3	24734.9	15317	-0.691407	1.41468e-12			UDP-glucose 6-dehydrogenase
1275	LOC_Os03g55310	479.525	401.653	249.307	206.532	440.589	227.92	-0.950909	0.00741068			SWIB MDM2 domain containing protein
1276	LOC_Os03g55540	6530.47	9656.5	3949.49	4433.21	8093.48	4191.35	-0.949346	3.68009e-07			ZOS3-18 - C2H2 zinc finger protein
1277	LOC_Os03g56260	1687.09	1671.8	934.903	986.763	1679.45	960.833	-0.805628	9.69842e-07			kinesin motor domain containing protein
1281	LOC_Os03g57880	567.03	1111.38	483.351	441.111	839.205	462.231	-0.860409	0.041154			glucan endo-1,3-beta-glucosidase precursor
1282	LOC_Os03g57970	2654.89	2346.83	1579.79	1449.97	2500.86	1514.88	-0.723218	3.75238e-06			LTPL73
1284	LOC_Os03g60340	12450.2	12716.2	6658.8	6229.95	12583.2	6444.37	-0.965385	2.15375e-25			leaf senescence related protein
1285	LOC_Os03g60580	761.29	1120.84	454.096	373.967	941.067	414.031	-1.18456	4.5144e-05			actin-depolymerizing factor
1286	LOC_Os03g61150	7393.27	7675.57	5315.59	3989.55	7534.42	4652.57	-0.695468	1.28343e-05			expressed protein
1287	LOC_Os03g61260	19881.9	17776.8	13433.3	10942.8	18829.4	12188.1	-0.627516	2.39705e-06			ribosomal L18p L5e family protein
1289	LOC_Os03g61829	416.522	566.731	150.093	186.134	491.626	168.113	-1.54813	8.46084e-06			haloacid dehalogenase-like hydrolase family protein
1291	LOC_Os03g63540	3041.66	2679.09	1920.68	1727.05	2860.38	1823.87	-0.649204	3.07591e-05			lysine-rich arabinogalactan protein 19 precursor
1293	LOC_Os03g64050	882.922	1044.09	628.356	497.206	963.505	562.781	-0.775717	0.00305807			receptor protein kinase
1294	LOC_Os03g64230	1069.31	1133.46	564.757	706.288	1101.38	635.523	-0.793302	0.000628692			expressed protein
1296	LOC_Os04g01660	554.779	558.319	377.777	334.871	556.549	356.324	-0.64332	0.0418964			erythronate-4-phosphate dehydrogenase domain containing protein
1297	LOC_Os04g01810	527.653	140.894	5.08791	37.3967	334.273	21.2423	-3.97602	0.0463989			terpene synthase
1301	LOC_Os04g02880	3305.92	3697.94	1815.11	1442.32	3501.93	1628.72	-1.10442	7.3178e-12			expressed protein
1302	LOC_Os04g02900	9968.53	10123.3	6469.27	6198.51	10045.9	6333.89	-0.665448	2.22658e-12			dehydrogenase E1 component domain containing protein
1304	LOC_Os04g05050	2926.15	2415.18	1714.62	1605.51	2670.67	1660.07	-0.685958	4.45505e-05			pectate lyase precursor
1306	LOC_Os04g07280	443.648	494.181	250.579	197.183	468.915	223.881	-1.06659	0.00150821			AGAP002737-PA
1307	LOC_Os04g07830	308.016	339.618	134.829	194.633	323.817	164.731	-0.975065	0.0329071			expressed protein
1308	LOC_Os04g07890	758.665	806.461	354.881	364.618	782.563	359.75	-1.12121	1.68649e-06			AGAP002737-PA
1309	LOC_Os04g08060	678.161	814.872	344.706	414.764	746.517	379.735	-0.975183	0.000391772			ZOS4-03 - C2H2 zinc finger protein
1315	LOC_Os04g14680	894.297	958.921	469.359	415.614	926.609	442.486	-1.06633	1.66924e-06			OsAPx3 - Peroxisomal Ascorbate Peroxidase encoding gene 5,8
1316	LOC_Os04g14690	568.78	1096.66	446.464	343.37	832.72	394.917	-1.07628	0.00752426			flavin-containing monooxygenase family protein
1319	LOC_Os04g16822	3950.83	4804.07	2541.41	2845.55	4377.45	2693.48	-0.70062	6.14871e-06			chloroplast 50S ribosomal protein L22
1320	LOC_Os04g16824	7199.88	8371.63	4678.33	5522.82	7785.76	5100.57	-0.610178	2.00837e-05			chloroplast 30S ribosomal protein S3
1321	LOC_Os04g16828	5125.15	5489.61	3429.25	3534.84	5307.38	3482.04	-0.608065	1.17908e-07			chloroplast 50S ribosomal protein L14
1322	LOC_Os04g16838	2920.9	3354.12	1787.13	1969.28	3137.51	1878.2	-0.740269	8.92554e-07			chloroplast 30S ribosomal protein S11
1323	LOC_Os04g16842	6199.7	6958.48	3807.03	4451.91	6579.09	4129.47	-0.671933	7.30481e-07			DNA-directed RNA polymerase subunit alpha
1324	LOC_Os04g17650	301.016	381.676	73.7746	37.3967	341.346	55.5857	-2.61845	1.94732e-08			sucrose synthase
1326	LOC_Os04g18140	286.14	254.45	87.7664	84.9925	270.295	86.3795	-1.64578	9.04407e-05			transposon protein, putative, Mutator sub-class
1330	LOC_Os04g20080	159.258	126.174	43.2472	28.8975	142.716	36.0723	-1.98418	0.00228543			transposon protein
1335	LOC_Os04g22980	54.2529	70.447	12.7198	5.09955	62.3499	8.90966	-2.80695	0.0122107			retrotransposon protein, putative, Ty3-gypsy subclass
1336	LOC_Os04g22990	59.5031	47.3152	10.1758	0	53.4092	5.08791	-3.39194	0.0439191			retrotransposon protein
1339	LOC_Os04g24430	589.781	614.046	284.923	263.477	601.913	274.2	-1.13433	2.52247e-05			sucrose synthase
1340	LOC_Os04g25060	1022.05	1405.79	401.945	500.606	1213.92	451.275	-1.42759	1.44312e-08			cysteine-rich receptor-like protein kinase
1341	LOC_Os04g25650	164.509	241.833	85.2224	77.3432	203.171	81.2828	-1.32167	0.0183177			cysteine-rich receptor-like protein kinase
1343	LOC_Os04g26870	9004.23	7981.54	5835.83	5116.55	8492.88	5476.19	-0.633082	6.03262e-07			oxidoreductase, aldo keto reductase family protein
1345	LOC_Os04g27670	4425.98	3072.33	576.205	605.997	3749.16	591.101	-2.66509	2.56055e-45			terpene synthase family, metal binding domain containing protein
1348	LOC_Os04g28820	118.131	166.129	21.6236	28.8975	142.13	25.2605	-2.49225	0.000157272			retrotransposon protein
1349	LOC_Os04g30490	1201.44	999.927	474.447	523.554	1100.68	499.001	-1.14129	1.92218e-07			MATE efflux family protein
1350	LOC_Os04g31870	583.656	512.055	352.337	301.724	547.856	327.03	-0.74437	0.0206207			expressed protein
1351	LOC_Os04g32350	2847.4	3061.82	2056.79	1819.69	2954.61	1938.24	-0.608221	4.93912e-05			RNA polymerase III RPC4 domain containing protein
1352	LOC_Os04g32540	615.157	575.142	239.132	266.877	595.15	253.004	-1.23409	7.10621e-06			OsSCP24 - Putative Serine Carboxypeptidase homologue
1353	LOC_Os04g32860	1865.6	1708.6	885.295	722.437	1787.1	803.866	-1.15259	3.41406e-10			expressed protein
1355	LOC_Os04g33450	11119.2	11192.7	7137.06	6771.36	11155.9	6954.21	-0.681854	3.66572e-13			expressed protein
1358	LOC_Os04g34180	26.2514	267.068	7.63186	1.69985	146.66	4.66585	-4.97419	4.50996e-05			expressed protein
1365	LOC_Os04g35890	1439.45	1386.86	834.416	786.181	1413.16	810.299	-0.802394	7.16244e-06			TKL_IRAK_CR4L.3 - The CR4L subfamily has homology with Crinkly4
1366	LOC_Os04g36800	3812.58	3605.42	2439.65	1911.48	3709	2175.57	-0.769638	2.50182e-06			3-oxoacyl-synthase
1367	LOC_Os04g37480	249.388	161.923	83.9504	90.942	205.656	87.4462	-1.23376	0.0326367			oxidoreductase, aldo keto reductase family protein
1368	LOC_Os04g38310	2584.89	2170.19	1595.06	1450.82	2377.54	1522.94	-0.642609	0.000229965			expressed protein
1370	LOC_Os04g38680	1125.31	1160.8	473.175	440.261	1143.05	456.718	-1.32352	1.09183e-11			transmembrane amino acid transporter protein
1374	LOC_Os04g42360	258.139	126.174	73.7746	73.0936	192.156	73.4341	-1.38776	0.0393706			expressed protein
1375	LOC_Os04g42610	15377.2	13081.1	7592.43	7228.62	14229.1	7410.52	-0.9412	6.50763e-17			plant protein of unknown function DUF869 domain containing protein
1376	LOC_Os04g43020	837.419	759.146	473.175	451.31	798.282	462.243	-0.788248	0.00120961			protein kinase
1377	LOC_Os04g43200	1187.44	1018.85	278.563	205.682	1103.15	242.122	-2.18781	1.9022e-19			caleosin related protein
1378	LOC_Os04g43410	704.412	699.213	484.623	375.667	701.813	430.145	-0.706263	0.0175769			Os4bglu18 - monolignol beta-glucoside homologue
1379	LOC_Os04g43440	633.533	724.448	335.802	357.819	678.991	346.81	-0.969245	0.000249335			NB-ARC LRR disease resistance protein
1380	LOC_Os04g43680	691.287	828.541	400.673	488.707	759.914	444.69	-0.773036	0.00733052			MYB family transcription factor
1382	LOC_Os04g44950	6566.35	7062.58	4158.09	4803.78	6814.46	4480.93	-0.6048	2.20284e-06			short-chain dehydrogenase reductase
1384	LOC_Os04g46110	958.176	742.322	506.247	349.319	850.249	427.783	-0.991006	0.00142647			fibroin heavy chain precursor
1385	LOC_Os04g46560	311.516	445.814	156.453	115.59	378.665	136.021	-1.47709	0.000337505			lactate malate dehydrogenase
1386	LOC_Os04g46980	563.53	823.284	343.434	388.416	693.407	365.925	-0.922155	0.00521428			cis-zeatin O-glucosyltransferase
1388	LOC_Os04g48380	245.013	199.775	83.9504	104.541	222.394	94.2456	-1.23862	0.0161545			lysM domain containing protein
1389	LOC_Os04g49370	1317.82	2099.74	1081.18	666.342	1708.78	873.761	-0.967657	0.00352491			expressed protein
1390	LOC_Os04g49440	133.007	178.746	67.4147	55.2452	155.877	61.3299	-1.34574	0.0355779			RNA recognition motif containing protein
1395	LOC_Os04g50770	1946.1	1869.47	1167.67	1110	1907.79	1138.84	-0.744338	2.21591e-06			MYB family transcription factor
1396	LOC_Os04g51680	768.291	757.043	351.065	452.16	762.667	401.613	-0.925247	0.000638928			expressed protein
1398	LOC_Os04g51930	253.763	296.508	95.3982	90.0921	275.136	92.7452	-1.5688	0.00019275			retrotransposon protein, putative, LINE subclass
1399	LOC_Os04g52090	2283	4612.7	1228.73	1273.19	3447.85	1250.96	-1.46266	0.0266803			AP2 domain containing protein
1401	LOC_Os04g52440	388.521	87.2702	11.4478	44.1961	237.895	27.822	-3.09603	0.000634739			aminotransferase
1402	LOC_Os04g52530	1145.44	952.612	443.92	355.269	1049.02	399.594	-1.39244	4.10344e-09			heavy metal-associated domain containing protein
1403	LOC_Os04g52770	336.018	332.258	143.733	167.435	334.138	155.584	-1.10275	0.00439176			helix-loop-helix DNA-binding domain containing protein
1404	LOC_Os04g54230	96.2551	145.1	43.2472	40.7964	120.677	42.0218	-1.52195	0.0433056			wound induced protein
1405	LOC_Os04g54810	4271.98	3663.25	1909.24	1576.61	3967.61	1742.92	-1.18676	1.48416e-14			beta-D-xylosidase
1406	LOC_Os04g55420	1584.71	1585.58	900.559	1002.91	1585.15	951.736	-0.735983	3.13816e-05			leucine-rich repeat family protein
1407	LOC_Os04g55620	1001.05	1074.58	736.474	596.648	1037.82	666.561	-0.638743	0.00935918			receptor kinase
1408	LOC_Os04g55670	6875.24	6999.49	4399.77	3990.4	6937.36	4195.08	-0.725688	3.82664e-11			glycosyltransferase family 43 protein
1409	LOC_Os04g57340	1162.06	1618.18	665.244	572.85	1390.12	619.047	-1.16709	1.01652e-06			AP2 domain containing protein
1411	LOC_Os04g58090	406.021	249.193	170.445	144.487	327.607	157.466	-1.05693	0.0307784			harpin-induced protein 1 domain containing protein
1412	LOC_Os04g58810	1248.69	2649.65	573.661	657.842	1949.17	615.752	-1.66244	0.0174076			CAF1 family ribonuclease containing protein
1413	LOC_Os04g58850	7092.25	9682.79	3631.49	3652.98	8387.52	3642.24	-1.20342	7.95955e-15			harpin-induced protein 1 domain containing protein
1418	LOC_Os05g02310	1987.23	2051.38	1263.07	1336.08	2019.3	1299.58	-0.635814	5.03986e-05			soluble inorganic pyrophosphatase
1421	LOC_Os05g03620	1274.94	1245.97	685.595	887.322	1260.45	786.459	-0.680501	0.00380347			TKL_IRAK_CR4L.4 - The CR4L subfamily has homology with Crinkly4
1422	LOC_Os05g05310	2290	2823.14	1424.61	1516.27	2556.57	1470.44	-0.79796	3.19417e-06			Fibronectin type III domain containing protein
1424	LOC_Os05g06720	4396.23	3652.73	2725.85	2536.18	4024.48	2631.01	-0.613185	6.00596e-05			GDSL-like lipase acylhydrolase
1425	LOC_Os05g08420	6248.71	8180.27	3875.71	3278.16	7214.49	3576.94	-1.01217	3.31322e-10			expressed protein
1427	LOC_Os05g10740	1097.31	1243.86	688.139	518.455	1170.59	603.297	-0.95629	6.24015e-05			pollen-specific protein SF21
1431	LOC_Os05g13900	1083.31	942.097	426.112	511.655	1012.7	468.884	-1.11091	1.50973e-06			retrotransposon protein
1433	LOC_Os05g15630	376.27	368.007	166.629	192.933	372.138	179.781	-1.0496	0.00405266			membrane associated DUF588 domain containing protein
1438	LOC_Os05g22712	1399.2	1723.32	928.543	958.716	1561.26	943.629	-0.72642	0.000320128			chloroplast 30S ribosomal protein S11
1440	LOC_Os05g29860	3502.81	3623.29	2251.4	2223.4	3563.05	2237.4	-0.671289	4.88526e-08			mitochondrial carrier protein
1441	LOC_Os05g30700	707.037	608.788	465.543	326.371	657.913	395.957	-0.732552	0.0348972			expressed protein
1443	LOC_Os05g31620	2174.49	3393.02	965.43	796.38	2783.76	880.905	-1.65997	3.55414e-13			OsCML15 - Calmodulin-related calcium sensor protein
1444	LOC_Os05g32110	20684.3	19981.7	9824.74	13957.5	20333	11891.1	-0.773942	2.20284e-06			COBRA
1445	LOC_Os05g32130	352.644	369.058	156.453	141.088	360.851	148.77	-1.27832	0.000348408			expressed protein
1446	LOC_Os05g32960	2259.37	2206.99	1326.67	1257.04	2233.18	1291.86	-0.789654	6.55624e-08			expressed protein
1447	LOC_Os05g33690	785.792	680.287	462.999	385.866	733.039	424.433	-0.788354	0.00460816			receptor-like protein kinase precursor
1452	LOC_Os05g36960	1905.85	1812.7	1098.99	1098.1	1859.27	1098.55	-0.759144	1.48655e-06			protein kinase
1453	LOC_Os05g37350	2727.52	2617.05	1899.06	1626.76	2672.29	1762.91	-0.600117	0.000160652			hhH-GPD superfamily base excision DNA repair protein
1454	LOC_Os05g38230	8792.46	6803.92	3220.64	3165.97	7798.19	3193.31	-1.28809	8.35475e-20			oxidoreductase, aldo keto reductase family protein
1455	LOC_Os05g38410	1392.2	930.532	469.359	497.206	1161.37	483.283	-1.26488	1.62924e-06			laccase precursor protein
1457	LOC_Os05g39140	596.782	649.795	339.618	331.471	623.288	335.544	-0.893396	0.000990555			expressed protein
1458	LOC_Os05g39250	257.264	417.425	123.382	99.4413	337.344	111.411	-1.59832	0.000388986			phosphatidylethanolamine-binding protein
1460	LOC_Os05g39840	878.546	676.081	466.815	386.716	777.314	426.766	-0.865053	0.00300608			expressed protein
1461	LOC_Os05g39930	1721.22	3371.99	884.024	983.364	2546.6	933.694	-1.44755	0.0226524			spotted leaf 11
1463	LOC_Os05g41590	1375.57	1422.61	686.867	806.579	1399.09	746.723	-0.905844	2.46013e-06			glycerol-3-phosphate dehydrogenase
1464	LOC_Os05g41780	5580.17	7919.51	3218.1	3270.51	6749.84	3244.31	-1.05694	6.91163e-10			AP2 domain containing protein
1467	LOC_Os05g43390	624.783	693.956	348.522	328.921	659.369	338.721	-0.960988	0.000271142			signal recognition particle 54 kDa protein
1468	LOC_Os05g44070	543.404	570.936	300.186	265.177	557.17	282.682	-0.97894	0.000702345			ras-related protein
1469	LOC_Os05g44620	592.406	436.351	155.181	173.385	514.379	164.283	-1.64665	5.92835e-07			transposon protein
1470	LOC_Os05g44630	1466.58	1473.08	736.474	698.639	1469.83	717.556	-1.03448	1.71261e-09			IQ calmodulin-binding motif family protein
1472	LOC_Os05g44900	1102.56	1326.93	550.766	561.801	1214.74	556.283	-1.12676	5.13232e-08			expressed protein
1473	LOC_Os05g45020	4003.34	3186.94	2549.04	2090.82	3595.14	2319.93	-0.631967	0.000786218			zinc finger CCCH transcription factor
1475	LOC_Os05g46480	1792.97	1477.28	325.626	286.425	1635.13	306.025	-2.41768	2.95962e-34			late embryogenesis abundant protein, group 3
1477	LOC_Os05g48270	5762.18	5581.09	3851.54	3446.45	5671.63	3649	-0.636265	1.01803e-07			auxin-responsive protein
1480	LOC_Os05g49320	1316.07	1085.09	735.202	638.294	1200.58	686.748	-0.805881	0.000346932			ribosomal protein L7 L12 C-terminal domain containing protein
1481	LOC_Os05g50850	523.278	737.065	325.626	281.325	630.171	303.476	-1.05416	0.00113941			expressed protein
1482	LOC_Os05g50910	820.793	617.2	508.791	306.823	718.997	407.807	-0.818099	0.0403878			extra-large G-protein-related
1487	LOC_Os06g04230	1437.7	1800.08	746.65	553.301	1618.89	649.976	-1.31655	6.31322e-09			expressed protein
1488	LOC_Os06g05510	58.6281	186.106	38.1593	6.7994	122.367	22.4793	-2.44454	0.035209			expressed protein
1489	LOC_Os06g05980	1025.55	1197.6	544.406	518.455	1111.58	531.43	-1.06466	4.01465e-07			transporter family protein
1490	LOC_Os06g06250	12181.5	10691.1	7223.55	7389.25	11436.3	7306.4	-0.64639	4.14333e-09			GDSL-like lipase acylhydrolase
1495	LOC_Os06g06940	120.756	184.003	5.08791	0	152.38	2.54395	-5.90446	4.21213e-09			S-locus-like receptor protein kinase
1496	LOC_Os06g06990	100.63	108.299	0	1.69985	104.465	0.849925	-6.94146	1.57412e-06			expressed protein
1497	LOC_Os06g07020	1625.84	1628.69	941.262	870.324	1627.26	905.793	-0.845195	4.80901e-07			ZOS6-01 - C2H2 zinc finger protein
1498	LOC_Os06g07030	1962.73	2429.9	1420.8	1376.03	2196.31	1398.41	-0.651292	0.000407775			AP2 domain containing protein
1500	LOC_Os06g07923	604.657	604.583	7.63186	9.34918	604.62	8.49052	-6.15403	4.26078e-40			expressed protein
1502	LOC_Os06g08080	32436.2	30872.6	20852.8	19856	31654.4	20354.4	-0.637068	1.90568e-13			inorganic H%2B pyrophosphatase
1504	LOC_Os06g09120	1145.44	1039.88	586.381	595.798	1092.66	591.089	-0.886395	1.38716e-05			glutamate receptor 2.8 precursor
1505	LOC_Os06g09220	185.51	225.01	81.4065	94.3417	205.26	87.8741	-1.22394	0.0212707			cytochrome P450 72A1
1506	LOC_Os06g10170	952.925	823.284	546.95	500.606	888.105	523.778	-0.761774	0.00168779			flavin-containing monooxygenase family protein
1507	LOC_Os06g10670	1037.8	901.091	571.117	517.605	969.448	544.361	-0.8326	0.000279169			aspartic proteinase nepenthesin-1 precursor
1508	LOC_Os06g11200	10.5006	73.6014	5.08791	0	42.051	2.54395	-4.047	0.0496778			12-oxophytodienoate reductase
1509	LOC_Os06g11210	711.413	666.618	340.89	479.358	689.015	410.124	-0.748477	0.0225862			12-oxophytodienoate reductase
1510	LOC_Os06g11490	5068.27	4965.99	3075.64	2930.54	5017.13	3003.09	-0.740414	2.65411e-11			plastocyanin-like domain containing protein
1512	LOC_Os06g13560	4437.36	3454.01	2769.09	2131.61	3945.68	2450.35	-0.687286	0.00063546			SAM dependent carboxyl methyltransferase
1513	LOC_Os06g13600	3440.68	3636.96	1935.95	2062.77	3538.82	1999.36	-0.823731	8.85756e-11			HEAT repeat family protein
1514	LOC_Os06g13760	356.144	346.978	206.06	194.633	351.561	200.347	-0.811277	0.0376301			glycosyl transferase 8 domain containing protein
1515	LOC_Os06g14420	3114.29	3884.05	2180.17	2367.89	3499.17	2274.03	-0.621761	0.000243961			hydrolase, NUDIX family, domain containing protein
1516	LOC_Os06g14630	141.757	148.254	25.4395	56.0951	145.006	40.7673	-1.83063	0.012727			GDSL-like lipase acylhydrolase
1517	LOC_Os06g15110	166.259	203.981	75.0466	35.6969	185.12	55.3717	-1.74124	0.00665165			retrotransposon protein
1518	LOC_Os06g15680	884.672	856.93	574.933	547.352	870.801	561.143	-0.633975	0.00740295			cytochrome P450 71A6
1520	LOC_Os06g15760	17551.7	18268.9	11166.7	10832.3	17910.3	10999.5	-0.703352	8.05038e-16			eukaryotic aspartyl protease domain containing protein
1521	LOC_Os06g15910	5811.18	6029	3126.52	2888.9	5920.09	3007.71	-0.976956	5.54899e-19			potassium transporter
1522	LOC_Os06g17070	90.1298	385.881	49.6071	45.046	238.006	47.3266	-2.33027	0.00318206			retrotransposon protein, putative, Ty1-copia subclass
1527	LOC_Os06g19444	2332.87	3160.65	1747.7	1779.74	2746.76	1763.72	-0.639111	0.00154712			CCT B-box zinc finger protein
1528	LOC_Os06g19780	134.757	187.158	64.8708	56.945	160.957	60.9079	-1.40198	0.0243919			expressed protein
1529	LOC_Os06g20470	66.5035	63.0869	11.4478	6.7994	64.7952	9.1236	-2.82821	0.00628503			expressed protein
1530	LOC_Os06g20790	153.133	149.306	15.2637	35.6969	151.219	25.4803	-2.56919	0.000228365			SAM dependent carboxyl methyltransferase
1531	LOC_Os06g21250	2076.48	1689.68	904.375	941.717	1883.08	923.046	-1.02862	1.44861e-08			glycine rich protein family protein
1532	LOC_Os06g21270	13740.9	11560.7	6914.46	6699.96	12650.8	6807.21	-0.894088	1.29622e-14			glycine rich protein family protein
1533	LOC_Os06g21360	493.526	503.644	244.219	250.728	498.585	247.474	-1.01056	0.000734868			transporter, monovalent cation%3Aproton antiporter-2 family
1536	LOC_Os06g21820	4369.11	4845.07	2276.84	3016.39	4607.09	2646.61	-0.799709	2.95503e-06			jasmonate O-methyltransferase
1538	LOC_Os06g28480	708.787	682.39	417.208	419.013	695.589	418.111	-0.734349	0.00468208			polygalacturonase inhibitor 1 precursor
1539	LOC_Os06g28820	3857.2	4172.15	2440.92	1847.74	4014.67	2144.33	-0.904756	8.01252e-08			cycloartenol synthase
1540	LOC_Os06g29260	531.153	479.46	167.901	164.036	505.307	165.968	-1.60625	6.41166e-08			retrotransposon protein
1542	LOC_Os06g29844	1000.18	1099.81	479.535	639.144	1050	559.34	-0.908588	0.000283713			MATE efflux family protein
1543	LOC_Os06g30950	8203.56	7691.34	4864.04	4129.79	7947.45	4496.91	-0.821557	2.62368e-11			transporter-related
1544	LOC_Os06g32730	363.144	352.235	186.981	160.636	357.69	173.808	-1.04121	0.00517679			eukaryotic initiation factor iso-4F subunit p82-34
1547	LOC_Os06g35060	1229.44	766.506	588.925	498.906	997.973	543.916	-0.875618	0.00701659			heavy metal-associated domain containing protein
1550	LOC_Os06g36030	105.006	166.129	53.423	44.1961	135.567	48.8096	-1.47377	0.0414496			SWIM zinc finger family protein
1551	LOC_Os06g36390	3140.54	2839.96	1932.13	1864.74	2990.25	1898.43	-0.655457	3.14094e-06			expressed protein
1552	LOC_Os06g36880	640.534	738.117	404.488	297.474	689.325	350.981	-0.973791	0.0012464			cysteine synthase
1553	LOC_Os06g38660	1421.95	1317.46	461.727	480.208	1369.71	470.968	-1.54017	3.29563e-17			expressed protein
1554	LOC_Os06g38670	315.892	325.949	131.014	127.489	320.92	129.251	-1.31204	0.000534573			receptor-like protein kinase precursor
1555	LOC_Os06g38764	1466.58	1547.73	473.175	488.707	1507.15	480.941	-1.6479	2.64204e-21			expressed protein
1556	LOC_Os06g39270	973.926	1304.85	733.93	689.29	1139.39	711.61	-0.679099	0.00897811			UDP-glucoronosyl and UDP-glucosyl transferase domain containing protein
1558	LOC_Os06g39700	1358.95	1427.87	922.183	906.87	1393.41	914.527	-0.607519	0.00107534			DNA-directed RNA polymerase subunit alpha
1559	LOC_Os06g39750	3205.29	2461.44	1390.27	1698.15	2833.37	1544.21	-0.875648	8.1869e-06			3-ketoacyl-CoA synthase
1560	LOC_Os06g41910	1455.2	1338.49	750.466	723.287	1396.85	736.876	-0.92268	3.28276e-07			expressed protein
1561	LOC_Os06g43620	16174.4	14695	10023.2	9848.09	15434.7	9935.63	-0.635494	9.69347e-11			haemolysin-III
1562	LOC_Os06g45140	2352.12	3117.54	1813.84	1700.7	2734.83	1757.27	-0.638118	0.00117131			bZIP transcription factor domain containing protein
1563	LOC_Os06g46475	392.021	378.521	184.437	166.585	385.271	175.511	-1.13431	0.00109383			WD domain, G-beta repeat domain containing protein
1564	LOC_Os06g46900	677.286	1176.57	535.502	484.458	926.928	509.98	-0.862017	0.0166327			phosphosulfolactate synthase-related protein
1565	LOC_Os06g46930	10796.3	9423.08	7032.76	5711.5	10109.7	6372.13	-0.665893	3.3828e-06			ribosomal protein L24
1566	LOC_Os06g46950	1463.08	2101.84	1179.12	1015.66	1782.46	1097.39	-0.699792	0.00564847			EF hand family protein
1567	LOC_Os06g46970	509.277	455.277	251.851	283.875	482.277	267.863	-0.848365	0.0100006			wound induced protein
1568	LOC_Os06g47250	216.136	218.701	120.838	79.0431	217.419	99.9404	-1.12134	0.0430562			DUF292 domain containing protein
1572	LOC_Os06g49300	207.386	146.151	61.0549	68.844	176.769	64.9494	-1.44447	0.014673			glycosyltransferase protein
1573	LOC_Os06g49320	11535.7	10706.9	6773.27	7077.33	11121.3	6925.3	-0.683379	6.4449e-12			glycosyltransferase
1577	LOC_Os06g50210	44.6274	23.1319	0	4.24963	33.8796	2.12481	-3.99501	0.0465314			expressed protein
1581	LOC_Os06g50580	702.662	933.686	394.313	474.258	818.174	434.286	-0.913764	0.00162679			expressed protein
1588	LOC_Os07g01620	277.39	314.383	104.302	181.034	295.886	142.668	-1.05238	0.0478806			dirigent
1593	LOC_Os07g03020	89.2547	58.8811	7.63186	22.0981	74.0679	14.865	-2.31693	0.0390454			expressed protein
1599	LOC_Os07g03910	1599.58	1622.38	597.829	585.599	1610.98	591.714	-1.44497	2.31011e-18			transporter, major facilitator superfamily domain containing protein
1602	LOC_Os07g03960	4295.6	4400.31	1126.97	1241.74	4347.96	1184.36	-1.87623	3.77957e-53			transporter family protein
1603	LOC_Os07g03970	70.0037	66.2412	0	2.54978	68.1225	1.27489	-5.73969	6.89691e-05			lectin-like receptor kinase 7
1606	LOC_Os07g05365	747.289	430.042	324.354	267.727	588.666	296.04	-0.991656	0.0158904			photosystem II 10 kDa polypeptide, chloroplast precursor
1609	LOC_Os07g06470	495.276	529.93	288.739	288.975	512.603	288.857	-0.827488	0.00694256			nuclear transcription factor Y subunit
1611	LOC_Os07g06840	4084.72	3859.87	2588.47	2284.6	3972.29	2436.54	-0.70514	1.32214e-07			gibberellin receptor GID1L2
1612	LOC_Os07g07715	564.405	713.933	281.107	256.677	639.169	268.892	-1.24917	1.24852e-05			expressed protein
1613	LOC_Os07g07930	1943.48	1333.24	956.526	1070.91	1638.36	1013.72	-0.692596	0.0079065			LTPL78
1616	LOC_Os07g09140	1971.48	1719.12	1175.31	787.031	1845.3	981.169	-0.911281	0.000171551			expressed protein
1618	LOC_Os07g12150	2068.61	2272.18	1149.87	1252.79	2170.39	1201.33	-0.853327	5.92911e-08			acyl carrier protein
1620	LOC_Os07g13800	259.889	278.634	90.3103	100.291	269.261	95.3008	-1.49845	0.000400986			cytokinin-N-glucosyltransferase
1621	LOC_Os07g13810	616.033	779.123	410.848	475.108	697.578	442.978	-0.655118	0.0401867			cytokinin-N-glucosyltransferase 1
1623	LOC_Os07g14850	9538	9776.36	6384.05	6239.3	9657.18	6311.68	-0.613579	1.04864e-10			CESA6 - cellulose synthase
1628	LOC_Os07g17560	374.52	442.66	246.763	240.529	408.59	243.646	-0.745865	0.0489801			expressed protein
1629	LOC_Os07g18158	4143.34	3603.31	2152.18	1959.93	3873.33	2056.06	-0.913694	5.05286e-11			aldehyde oxidase
1630	LOC_Os07g18162	3739.95	3493.96	1991.91	1786.54	3616.95	1889.23	-0.936978	1.46777e-12			aldehyde oxidase
1637	LOC_Os07g23510	196.01	233.421	12.7198	5.09955	214.716	8.90966	-4.59092	4.44699e-13			expressed protein
1646	LOC_Os07g32620	4723.5	4526.48	2580.84	2469.88	4624.99	2525.36	-0.872961	1.7125e-14			anthocyanidin 5,3-O-glucosyltransferase
1649	LOC_Os07g33290	260.764	310.177	0	2.54978	285.47	1.27489	-7.80683	7.39426e-14			hypothetical protein
1652	LOC_Os07g33660	6839.36	6302.38	4460.82	3998.05	6570.87	4229.44	-0.63562	1.45668e-07			expressed protein
1654	LOC_Os07g33954	650.159	1336.39	461.727	325.521	993.275	393.624	-1.33537	0.000742893			transporter family protein
1659	LOC_Os07g38000	1545.33	1640.26	1018.85	991.013	1592.8	1004.93	-0.664462	0.000122348			cytochrome c
1660	LOC_Os07g38950	3714.57	3896.67	2442.19	2330.5	3805.62	2386.35	-0.673328	4.94471e-08			expressed protein
1661	LOC_Os07g40130	611.657	698.162	344.706	293.224	654.909	318.965	-1.0379	0.00017038			retrotransposon protein, putative, Ty3-gypsy subclass
1662	LOC_Os07g40890	552.154	485.769	328.17	220.131	518.962	274.15	-0.920661	0.0132266			igA FC receptor precursor
1663	LOC_Os07g40900	1141.94	1148.18	178.077	339.97	1145.06	259.023	-2.14427	4.4288e-12			retrotransposon protein
1665	LOC_Os07g41360	2030.11	2307.93	1340.66	1465.27	2169.02	1402.97	-0.628561	0.00021589			alpha-1,4-glucan-protein synthase
1667	LOC_Os07g42610	602.032	711.83	324.354	304.273	656.931	314.314	-1.06354	8.8649e-05			RING finger protein
1668	LOC_Os07g43604	135.632	630.869	72.5026	56.945	383.251	64.7238	-2.56592	0.00026096			expressed protein
1670	LOC_Os07g45060	4616.74	4272.03	2687.69	2306.7	4444.39	2497.19	-0.831678	8.91281e-10			uncharacterized GPI-anchored protein At5g19240 precursor
1672	LOC_Os07g46060	1033.43	1143.98	516.422	668.041	1088.7	592.232	-0.878376	0.000272443			expressed protein
1674	LOC_Os07g46852	5814.68	5988	3480.13	3198.27	5901.34	3339.2	-0.821541	1.33978e-13			sex determination protein tasselseed-2
1676	LOC_Os07g48770	4289.48	4342.48	2847.95	2701.06	4315.98	2774.51	-0.637455	6.13494e-08			serine hydrolase domain containing protein
1677	LOC_Os07g49310	3074.04	4485.48	1635.76	1462.72	3779.76	1549.24	-1.28673	4.90669e-11			omega-3 fatty acid desaturase, chloroplast precursor
1681	LOC_Os08g01690	393.771	244.987	172.989	51.8455	319.379	112.417	-1.50641	0.0358174			retrotransposon protein
1682	LOC_Os08g02030	845.295	752.837	310.362	317.022	799.066	313.692	-1.34896	1.10898e-08			transferase family protein
1686	LOC_Os08g03020	938.05	893.731	493.527	521.854	915.89	507.691	-0.851225	0.000114565			lectin-like receptor kinase 1
1688	LOC_Os08g05610	616.033	687.647	120.838	131.738	651.84	126.288	-2.3678	6.31956e-18			cytochrome P450
1689	LOC_Os08g05620	4165.22	5612.63	3104.89	2871.05	4888.92	2987.97	-0.710351	5.66781e-05			cytochrome P450
1693	LOC_Os08g08360	1934.73	2251.15	713.579	999.512	2092.94	856.546	-1.28893	1.04986e-09			expressed protein
1700	LOC_Os08g10500	2318.87	3924	1882.52	1650.56	3121.44	1766.54	-0.821285	0.00193465			expressed protein
1702	LOC_Os08g10550	3628.82	3366.74	2019.9	2089.97	3497.78	2054.93	-0.767347	1.91468e-09			potassium transporter
1707	LOC_Os08g12720	103.255	44.1608	3.81593	1.69985	73.7081	2.75789	-4.74019	8.69713e-05			retrotransposon protein, putative, Ty3-gypsy subclass
1713	LOC_Os08g15248	1109.56	1257.53	424.84	336.57	1183.55	380.705	-1.63637	1.15037e-13			NADPH-dependent oxidoreductase
1714	LOC_Os08g15268	8172.06	9773.21	5333.4	6252.9	8972.63	5793.15	-0.631184	1.23619e-05			chloroplast 50S ribosomal protein L22
1715	LOC_Os08g15272	6133.2	7239.22	4008	4667.79	6686.21	4337.89	-0.624194	1.9291e-05			chloroplast 30S ribosomal protein S3
1716	LOC_Os08g15288	4138.09	4579.06	2542.68	2960.29	4358.58	2751.49	-0.663646	3.8189e-06			DNA-directed RNA polymerase subunit alpha
1720	LOC_Os08g22380	28.8765	52.5724	5.08791	0	40.7245	2.54395	-4.00075	0.0245014			retrotransposon protein
1723	LOC_Os08g24200	319.392	330.155	50.8791	75.6434	324.773	63.2612	-2.36004	1.52287e-08			expressed protein
1724	LOC_Os08g26350	78.7542	238.679	15.2637	4.24963	158.716	9.75667	-4.02392	5.88753e-06			expressed protein
1726	LOC_Os08g28400	337.768	467.894	169.173	118.99	402.831	144.081	-1.48329	0.00022468			expressed protein
1728	LOC_Os08g30340	2362.62	1998.8	1464.04	1018.21	2180.71	1241.13	-0.813149	0.000433224			PAS2
1729	LOC_Os08g30719	266.014	290.2	127.198	161.486	278.107	144.342	-0.946151	0.043877			expressed protein
1730	LOC_Os08g31030	1384.32	877.959	573.661	720.737	1131.14	647.199	-0.805498	0.0130802			HOTHEAD precursor
1732	LOC_Os08g32140	223.137	188.209	108.118	62.0446	205.673	85.0813	-1.27344	0.0332328			retrotransposon protein
1733	LOC_Os08g33440	1653.84	1619.23	1007.41	1121.05	1636.53	1064.23	-0.620835	0.000529359			2-oxo acid dehydrogenases acyltransferase domain containing protein
1736	LOC_Os08g34550	1600.46	1504.62	927.271	1038.61	1552.54	982.94	-0.659456	0.000368422			RING-H2 finger protein
1739	LOC_Os08g35710	1349.32	1241.76	761.914	835.477	1295.54	798.695	-0.697837	0.000422235			expressed protein
1740	LOC_Os08g36440	101.505	95.6818	26.7115	30.5973	98.5936	28.6544	-1.78274	0.0242393			HVA22
1741	LOC_Os08g36760	3977.09	3982.89	2261.57	1959.08	3979.99	2110.33	-0.915297	4.0122e-12			remorin C-terminal domain containing protein
1742	LOC_Os08g36970	1063.18	1315.36	768.274	666.342	1189.27	717.308	-0.729414	0.00200527			expressed protein
1743	LOC_Os08g37300	865.421	1017.8	419.752	407.114	941.611	413.433	-1.18748	1.40179e-07			expressed protein
1745	LOC_Os08g40060	1449.08	1536.17	749.194	736.885	1492.62	743.04	-1.00634	4.58868e-09			expressed protein
1746	LOC_Os08g40180	1462.2	1435.23	460.455	410.514	1448.71	435.485	-1.73408	1.1494e-21			3-hydroxy-3-methylglutaryl-coenzyme A reductase
1748	LOC_Os08g41489	1237.32	850.622	737.746	575.4	1043.97	656.573	-0.669051	0.0404288			expressed protein
1749	LOC_Os08g43400	31083.4	28690.9	19514.7	17856.1	29887.1	18685.4	-0.677615	3.06359e-12			kinesin motor domain containing protein
1750	LOC_Os09g04310	672.036	717.088	462.999	391.816	694.562	427.408	-0.70049	0.012764			expressed protein
1752	LOC_Os09g09000	34.1268	46.2637	0	5.94948	40.1953	2.97474	-3.75619	0.0383791			transposon protein
1754	LOC_Os09g09500	377.145	384.83	44.5192	25.4978	380.987	35.0085	-3.44397	2.08696e-16			lectin-like receptor kinase
1755	LOC_Os09g09510	1070.18	968.384	625.812	477.658	1019.28	551.735	-0.885506	0.000352257			legume lectins beta domain containing protein
1758	LOC_Os09g11160	749.04	901.091	40.7032	22.0981	825.065	31.4007	-4.71564	1.11661e-43			expressed protein
1760	LOC_Os09g15044	4129.34	5185.74	2.54395	9.34918	4657.54	5.94657	-9.6133	2.07408e-103			expressed protein
1761	LOC_Os09g15480	538.153	391.139	167.901	177.634	464.646	172.768	-1.4273	3.84671e-05			Ser Thr-rich protein T10 in DGCR region
1763	LOC_Os09g17120	1590.83	1214.42	981.966	802.33	1402.63	892.148	-0.652778	0.0103358			ankyrin repeat domain containing protein
1769	LOC_Os09g18594	18591.2	18757.8	0	22.0981	18674.5	11.049	-10.7229	7.95796e-05			protein kinase domain containing protein
1770	LOC_Os09g19150	1333.57	1379.5	5.08791	0	1356.54	2.54395	-9.05864	7.57378e-07			transposon protein
1771	LOC_Os09g19160	662.41	452.123	5.08791	45.896	557.266	25.4919	-4.45025	0.00732423			serine threonine-protein kinase
1774	LOC_Os09g19300	333.393	252.348	1.27198	0	292.87	0.635988	-8.84705	9.43894e-09			retrotransposon protein
1778	LOC_Os09g19952	476.025	579.348	276.019	347.62	527.687	311.819	-0.758971	0.0346888			ribosomal protein L22
1779	LOC_Os09g19954	1784.22	1971.47	1230	1221.34	1877.84	1225.67	-0.615503	0.000245776			ribosomal protein
1780	LOC_Os09g19970	578.406	708.676	264.571	260.077	643.541	262.324	-1.29468	2.67296e-06			expressed protein
1782	LOC_Os09g24414	1678.34	2056.63	1100.26	1202.64	1867.49	1151.45	-0.697643	0.000317924			chloroplast 50S ribosomal protein L22
1784	LOC_Os09g25600	1027.3	873.753	672.875	517.605	950.529	595.24	-0.675259	0.0156408			AP2 domain containing protein
1785	LOC_Os09g25720	111.131	202.929	61.0549	57.7949	157.03	59.4249	-1.4019	0.0479581			glycine-rich cell wall structural protein 2 precursor
1787	LOC_Os09g28180	1592.58	1460.46	732.658	708.838	1526.52	720.748	-1.08268	3.96509e-10			D-mannose binding lectin family protein
1789	LOC_Os09g28690	924.049	1157.64	693.227	640.844	1040.85	667.035	-0.641922	0.0112794			gibberellin receptor GID1L2
1795	LOC_Os09g30300	286.14	350.132	166.629	182.734	318.136	174.681	-0.864918	0.0479221			expressed protein
1796	LOC_Os09g30438	1042.18	1477.28	489.711	765.783	1259.73	627.747	-1.00486	0.0014636			expressed protein
1797	LOC_Os09g31120	3607.82	3268.95	2114.02	2212.36	3438.38	2163.19	-0.66857	7.16102e-07			pirin
1798	LOC_Os09g31130	631.783	1132.41	384.137	294.074	882.096	339.106	-1.3792	9.95547e-05			citrate transporter
1799	LOC_Os09g31200	6792.11	8171.85	4679.6	5165.85	7481.98	4922.72	-0.603964	1.59321e-05			AN1-like zinc finger domain containing protein
1801	LOC_Os09g31478	3431.93	3118.6	2004.63	1897.88	3275.26	1951.26	-0.747205	3.4174e-08			auxin efflux carrier component
1802	LOC_Os09g31970	3469.56	3022.91	1765.5	2145.21	3246.24	1955.36	-0.731335	1.27802e-05			3-hydroxy-3-methylglutaryl-coenzyme A reductase
1803	LOC_Os09g32080	8309.44	8334.83	4233.14	4241.98	8322.13	4237.56	-0.973721	5.69822e-25			CHIT13 - Chitinase family protein precursor
1804	LOC_Os09g32095	40.2521	336.463	31.7994	39.9465	188.358	35.873	-2.39251	0.0257032			expressed protein
1805	LOC_Os09g32840	574.905	794.895	443.92	354.419	684.9	399.169	-0.778893	0.0228844			nucleotide pyrophosphatase phosphodiesterase
1806	LOC_Os09g33460	3268.3	2990.32	1988.1	1994.78	3129.31	1991.44	-0.652034	1.55119e-06			double-stranded RNA binding motif containing protein
1807	LOC_Os09g33710	2542.88	2131.29	1264.34	1004.61	2337.08	1134.48	-1.04268	2.90793e-08			Os9bglu33 - beta-glucosidase homologue, similar to G. max hydroxyisourate hydrolase
1808	LOC_Os09g33820	2531.51	2545.56	1718.44	1602.11	2538.53	1660.27	-0.612573	2.05442e-05			lecithine cholesterol acyltransferase
1809	LOC_Os09g35010	196.885	589.862	27.9835	54.3952	393.374	41.1894	-3.25556	1.02628e-07			dehydration-responsive element-binding protein
1810	LOC_Os09g35030	437.523	945.252	220.052	225.23	691.387	222.641	-1.63477	8.06021e-05			dehydration-responsive element-binding protein
1811	LOC_Os09g35600	140.882	139.843	45.7911	57.7949	140.363	51.793	-1.43833	0.0281627			MATE domain containing protein
1813	LOC_Os09g37050	826.919	763.351	367.601	392.666	795.135	380.133	-1.06469	6.46758e-06			RING-H2 finger protein ATL2B
1814	LOC_Os09g37260	98.8802	190.312	44.5192	27.1976	144.596	35.8584	-2.01165	0.00667505			expressed protein
1815	LOC_Os09g37330	1658.21	2153.37	1101.53	1149.95	1905.79	1125.74	-0.759514	0.000171551			OsSAUR39 - Auxin-responsive SAUR gene family member
1817	LOC_Os09g37834	101.505	57.8296	15.2637	23.7979	79.6675	19.5308	-2.02824	0.0437927			serine threonine-protein kinase receptor precursor
1826	LOC_Os10g12750	3312.93	3006.09	1611.59	1792.49	3159.51	1702.04	-0.892432	3.08715e-10			expressed protein
1828	LOC_Os10g20710	419.147	341.721	227.684	166.585	380.434	197.135	-0.948465	0.022196			formin-like protein 6 precursor
1830	LOC_Os10g21328	3038.16	3530.76	1918.14	2177.51	3284.46	2047.82	-0.681565	1.50769e-05			DNA-directed RNA polymerase subunit alpha
1831	LOC_Os10g21332	3347.93	3669.55	2045.34	2254	3508.74	2149.67	-0.706838	3.23058e-07			chloroplast 30S ribosomal protein S11
1832	LOC_Os10g21352	858.42	1277.51	557.126	764.933	1067.96	661.029	-0.692078	0.0476759			chloroplast 30S ribosomal protein S19
1833	LOC_Os10g21356	939.8	1134.51	605.461	751.334	1037.16	678.397	-0.61243	0.0254429			uncharacterized protein ycf72
1834	LOC_Os10g22300	301.016	262.862	69.9587	50.9955	281.939	60.4771	-2.22092	3.36371e-07			resistance protein
1835	LOC_Os10g22730	593.281	494.181	216.236	202.282	543.731	209.259	-1.3776	3.27726e-06			expressed protein
1837	LOC_Os10g28200	18486.2	22641.9	13274.3	11938.1	20564.1	12606.2	-0.705991	4.28503e-08			NAD dependent epimerase dehydratase family protein
1840	LOC_Os10g30290	58.6281	114.608	10.1758	27.1976	86.618	18.6867	-2.21265	0.0395305			GDSL-like lipase acylhydrolase
1841	LOC_Os10g30450	2603.26	3399.33	1638.31	1650.56	3001.3	1644.43	-0.867998	8.19914e-07			heavy-metal-associated domain-containing protein
1842	LOC_Os10g33040	461.149	554.113	188.252	304.273	507.631	246.263	-1.04358	0.00916597			receptor-like protein kinase precursor
1843	LOC_Os10g33104	887.297	946.303	651.252	402.865	916.8	527.058	-0.798645	0.0158672			expressed protein
1844	LOC_Os10g33520	3061.79	2880.97	1486.94	1720.25	2971.38	1603.59	-0.889822	1.40113e-09			alcohol oxidase
1845	LOC_Os10g33530	424.397	440.557	183.165	243.079	432.477	213.122	-1.02095	0.00478528			alcohol oxidase-related
1846	LOC_Os10g33540	1155.94	1310.1	848.408	578.799	1233.02	713.604	-0.789001	0.00384959			alcohol oxidase
1847	LOC_Os10g33790	792.792	560.422	387.953	408.814	676.607	398.383	-0.76416	0.0215032			expressed protein
1850	LOC_Os10g36180	170.634	90.4245	38.1593	33.997	130.529	36.0782	-1.85518	0.0132845			expressed protein
1852	LOC_Os10g36960	329.892	322.795	180.621	141.088	326.343	160.854	-1.02064	0.0127964			transposon protein
1853	LOC_Os10g38489	836.544	1152.39	671.603	587.298	994.466	629.451	-0.659828	0.024665			glutathione S-transferase GSTU6
1854	LOC_Os10g38540	3200.04	2603.39	1502.2	1483.97	2901.71	1493.09	-0.958608	1.82698e-09			glutathione S-transferase
1855	LOC_Os10g38580	12329.4	11099.1	7579.71	6977.04	11714.2	7278.37	-0.686576	3.0506e-10			glutathione S-transferase
1856	LOC_Os10g38660	129.507	71.4985	24.1675	25.4978	100.503	24.8327	-2.01692	0.0174332			glutathione S-transferase
1859	LOC_Os10g38920	397.271	400.602	223.868	161.486	398.936	192.677	-1.04998	0.00578647			protein kinase domain containing protein
1860	LOC_Os10g39000	995.803	849.57	518.966	562.651	922.686	540.808	-0.770722	0.00133284			expressed protein
1861	LOC_Os10g39150	14280.8	16423.6	9246	8056.44	15352.2	8651.22	-0.827469	4.80231e-12			expressed protein
1864	LOC_Os10g40420	1057.06	469.997	340.89	289.825	763.527	315.357	-1.27569	0.00358781			LTPL138
1866	LOC_Os10g40934	11627.6	8007.83	5788.76	5977.53	9817.72	5883.14	-0.738801	4.33374e-05			flavonol synthase flavanone 3-hydroxylase
1867	LOC_Os10g41710	4246.6	4027.05	2704.22	2602.47	4136.82	2653.35	-0.64071	1.09474e-07			chaperonin
1873	LOC_Os11g01570	2976.03	2617.05	1700.63	1608.91	2796.54	1654.77	-0.757013	3.30053e-07			PMR5
1874	LOC_Os11g01610	127.757	178.746	71.2307	50.9955	153.251	61.1131	-1.32635	0.0496778			prenylated rab acceptor
1875	LOC_Os11g01790	426.148	377.47	178.077	195.483	401.809	186.78	-1.10517	0.00146967			protein phosphatase 2c
1877	LOC_Os11g02350	2574.39	1473.08	1050.65	1128.7	2023.73	1089.68	-0.893118	0.00202572			LTPL25
1878	LOC_Os11g02379	1317.82	1662.34	886.567	625.545	1490.08	756.056	-0.978824	0.000108383			LTPL6
1879	LOC_Os11g02450	1893.6	1730.68	1405.53	970.615	1812.14	1188.07	-0.609071	0.016922			elongation factor P
1880	LOC_Os11g02520	313.267	468.946	223.868	135.988	391.106	179.928	-1.12014	0.0204646			WRKY104
1881	LOC_Os11g02570	363.144	384.83	157.725	135.988	373.987	146.857	-1.34858	0.000134619			esterase
1883	LOC_Os11g02630	871.546	959.972	581.293	569.45	915.759	575.372	-0.670474	0.00396038			expressed protein
1885	LOC_Os11g03440	1141.06	882.165	381.593	430.062	1011.61	405.828	-1.31772	5.47506e-08			myb-like DNA-binding domain containing protein
1887	LOC_Os11g03970	5102.39	5495.92	330.714	283.025	5299.16	306.87	-4.11007	2.82269e-196			CAMK_KIN1 SNF1 Nim1_like.5 - CAMK includes calcium calmodulin depedent protein kinases
1890	LOC_Os11g04560	469.9	599.325	231.5	282.175	534.613	256.837	-1.05764	0.0014641			calmodulin-like protein 1
1898	LOC_Os11g07830	1065.81	1102.97	703.403	712.238	1084.39	707.82	-0.615426	0.00340321			dirigent
1899	LOC_Os11g08660	5520.67	6022.69	3032.39	2956.04	5771.68	2994.22	-0.946813	2.2329e-17			TOPBP1A - Similar to DNA replication protein TOPBP1 from
1902	LOC_Os11g09830	815.543	969.435	31.7994	10.1991	892.489	20.9993	-5.40942	4.72229e-43			expressed protein
1903	LOC_Os11g09979	7593.65	8339.03	0	3.3997	7966.34	1.69985	-12.1943	7.74637e-57			expressed protein
1907	LOC_Os11g10460	824.294	452.123	302.73	317.022	638.208	309.876	-1.04233	0.00948127			peroxidase precursor
1909	LOC_Os11g10560	376.27	381.676	5.08791	11.899	378.973	8.49343	-5.4796	4.25058e-25			transposon protein
1920	LOC_Os11g12040	416.522	574.091	120.838	164.886	495.306	142.862	-1.7937	6.45257e-07			disease resistance protein RPM1
1921	LOC_Os11g12050	2205.12	2320.55	559.67	692.689	2262.83	626.179	-1.85348	1.26299e-27			NBS-LRR type disease resistance protein
1922	LOC_Os11g12240	223.137	244.987	7.63186	10.1991	234.062	8.91548	-4.71443	1.00791e-15			retrotransposon protein
1924	LOC_Os11g12270	568.78	607.737	5.08791	3.3997	588.259	4.2438	-7.11495	5.71178e-32			expressed protein
1927	LOC_Os11g12340	4813.63	6256.12	21.6236	59.4948	5534.87	40.5592	-7.09238	8.38584e-23			disease resistance protein RPM1
1930	LOC_Os11g14400	532.903	482.615	312.906	234.579	507.759	273.743	-0.891323	0.00949329			polygalacturonase
1931	LOC_Os11g14440	290.515	291.251	0	7.64933	290.883	3.82466	-6.24896	0.00280086			expressed protein
1932	LOC_Os11g15040	9236.99	9611.29	4436.65	4392.41	9424.14	4414.53	-1.0941	1.71812e-31			S-adenosyl-L-methionine%3Abenzoic acid salicylic acid carboxyl methyltransferase
1933	LOC_Os11g15570	515.402	584.605	354.881	351.869	550.004	353.375	-0.63824	0.0482633			Ser Thr protein phosphatase family protein
1934	LOC_Os11g17540	3667.32	2996.63	2242.49	1992.23	3331.97	2117.36	-0.65411	0.000102007			retrotransposon protein, putative, Ty1-copia subclass
1935	LOC_Os11g17970	3094.16	3550.74	2070.78	1885.13	3322.45	1977.96	-0.748238	3.62169e-07			POT family protein
1936	LOC_Os11g19730	1587.33	1150.28	1039.2	724.986	1368.81	882.096	-0.633914	0.0466957			expressed protein
1937	LOC_Os11g20330	887.297	921.069	429.928	521.004	904.183	475.466	-0.927272	0.000101286			expressed protein
1938	LOC_Os11g20360	1148.06	887.422	719.939	606.847	1017.74	663.393	-0.617436	0.0281726			expressed protein
1939	LOC_Os11g20384	994.928	1117.69	468.087	628.095	1056.31	548.091	-0.946544	0.00017263			SacI homology domain containing protein
1941	LOC_Os11g25330	765.665	970.487	473.175	405.414	868.076	439.295	-0.982632	0.000176399			nucleoside-triphosphatase
1943	LOC_Os11g31480	416.522	498.386	183.165	274.526	457.454	228.845	-0.999255	0.0124412			ATP binding protein
1946	LOC_Os11g35500	1699.34	1687.57	891.655	805.729	1693.46	848.692	-0.996658	2.02139e-09			receptor-like protein kinase 5 precursor
1953	LOC_Os11g36790	576.655	604.583	214.964	206.532	590.619	210.748	-1.48671	3.66632e-08			OsFBO6 - F-box and other domain containing protein
1954	LOC_Os11g37230	5454.16	6133.1	3654.39	3754.97	5793.63	3704.68	-0.645119	8.88076e-08			zinc finger, C3HC4 type domain containing protein
1956	LOC_Os11g37490	402.521	528.878	241.675	288.125	465.7	264.9	-0.813952	0.0338159			expressed protein
1958	LOC_Os11g37950	1721.22	820.13	552.038	650.193	1270.67	601.115	-1.07988	0.00431013			Wound-induced protein precursor
1960	LOC_Os11g38160	180.26	176.643	12.7198	73.9435	178.451	43.3316	-2.04204	0.0298497			transporter family protein
1961	LOC_Os11g38580	2682.89	3409.85	1209.65	1302.94	3046.37	1256.29	-1.27792	1.5865e-14			NBS-LRR type disease resistance protein
1967	LOC_Os11g42220	4745.38	4398.21	1285.97	1151.65	4571.79	1218.81	-1.90729	8.72735e-52			laccase precursor protein
1968	LOC_Os11g42370	331.643	194.518	75.0466	61.1946	263.08	68.1206	-1.94934	0.000121218			transferase family protein
1969	LOC_Os11g42500	53113.6	41483.8	23426	16149.4	47298.7	19787.7	-1.2572	0.00137202			dirigent
1971	LOC_Os11g44340	43.7523	132.482	19.0796	16.1486	88.1174	17.6141	-2.32269	0.0269703			calmodulin binding protein
1973	LOC_Os11g44750	846.17	1066.17	667.788	582.199	956.169	624.993	-0.613425	0.0262052			retrotransposon protein
1974	LOC_Os11g45740	2304.87	3015.55	1621.77	1592.76	2660.21	1607.27	-0.726934	9.81669e-05			MYB family transcription factor
1978	LOC_Os12g01560	3098.54	2816.83	1802.39	1773.79	2957.68	1788.09	-0.726047	1.4044e-07			PMR5
1979	LOC_Os12g01770	605.532	453.174	270.931	229.48	529.353	250.205	-1.08112	0.00127889			protein phosphatase 2c
1981	LOC_Os12g02240	29.7516	132.482	8.90383	14.4487	81.117	11.6763	-2.79642	0.0215795			expressed protein
1983	LOC_Os12g02380	2165.74	1760.12	1326.67	1146.55	1962.93	1236.61	-0.666619	0.000873523			elongation factor P
1985	LOC_Os12g02550	765.665	808.564	536.774	464.909	787.115	500.842	-0.652219	0.0130551			expressed protein
1987	LOC_Os12g03040	1184.81	1691.78	585.109	608.547	1438.3	596.828	-1.26897	6.35075e-08			no apical meristem protein
1989	LOC_Os12g03150	1389.57	1067.22	390.497	432.612	1228.4	411.554	-1.57762	2.60377e-12			myb-like DNA-binding domain containing protein
1990	LOC_Os12g03640	277.39	222.907	80.1345	104.541	250.148	92.3377	-1.43779	0.00260233			S-locus-like receptor protein kinase
1997	LOC_Os12g07980	1019.43	630.869	317.994	334.871	825.149	326.432	-1.33787	2.22047e-05			RNA polymerases N 8 kDa subunit
1999	LOC_Os12g08160	70.0037	77.8072	12.7198	19.5483	73.9054	16.134	-2.19557	0.0239972			expressed protein
2000	LOC_Os12g08200	462.899	419.528	263.299	274.526	441.214	268.913	-0.71434	0.0440685			expressed protein
2002	LOC_Os12g08250	75.254	117.762	0	0.849925	96.5081	0.424963	-7.82717	2.71299e-05			expressed protein
2003	LOC_Os12g08260	11541	11394.5	6567.21	6095.67	11467.8	6331.44	-0.856979	2.51576e-19			dehydrogenase E1 component domain containing protein
2004	LOC_Os12g08550	375.395	511.004	5.08791	5.09955	443.199	5.09373	-6.44309	7.38093e-27			expressed protein
2012	LOC_Os12g11840	63.0033	52.5724	7.63186	3.3997	57.7879	5.51578	-3.38913	0.00338722			hypothetical protein
2014	LOC_Os12g12470	1638.09	1580.33	836.96	1035.21	1609.21	936.085	-0.781638	7.17391e-05			NADP-dependent oxidoreductase
2023	LOC_Os12g17160	308.016	214.495	99.2142	135.988	261.256	117.601	-1.15156	0.0283995			flavonol sulfotransferase
2026	LOC_Os12g26970	35.8769	33.6463	5.08791	0	34.7616	2.54395	-3.77235	0.0493814			transposon protein
2027	LOC_Os12g28015	8766.21	7039.45	5330.85	4785.93	7902.83	5058.39	-0.643691	1.28343e-05			expressed protein
2028	LOC_Os12g28137	3776.7	4351.94	2289.56	2648.37	4064.32	2468.96	-0.71911	1.67928e-06			ATPase 3
2029	LOC_Os12g28177	4179.22	4858.74	2554.13	2927.99	4518.98	2741.06	-0.721263	9.04931e-07			ATPase 3
2030	LOC_Os12g28770	493.526	397.447	293.827	221.831	445.487	257.829	-0.788971	0.0480622			POEI19 - Pollen Ole e I allergen and extensin family protein precursor
2032	LOC_Os12g31000	11370.4	9819.47	6703.32	6135.61	10594.9	6419.46	-0.722847	1.40034e-09			pumilio-family RNA binding repeat domain containing protein
2036	LOC_Os12g33130	154.008	195.569	66.1428	30.5973	174.789	48.37	-1.85343	0.0051234			expressed protein
2039	LOC_Os12g36194	4406.73	4392.95	3005.68	2470.73	4399.84	2738.21	-0.68422	2.49096e-06			nucleoside diphosphate kinase
2040	LOC_Os12g36680	2149.11	1854.75	1185.48	1138.05	2001.93	1161.77	-0.785075	3.08425e-06			expressed protein
2041	LOC_Os12g36830	4832.01	5268.81	2227.23	2925.44	5050.41	2576.34	-0.971078	1.40769e-09			pathogenesis-related Bet v I family protein
2042	LOC_Os12g36850	1794.72	1264.89	377.777	607.697	1529.81	492.737	-1.63446	1.10724e-08			pathogenesis-related Bet v I family protein
2044	LOC_Os12g38030	105.881	105.145	24.1675	22.948	105.513	23.5578	-2.16314	0.00342206			retrotransposon protein, putative, Ty3-gypsy subclass
2045	LOC_Os12g38120	35.0018	98.8361	12.7198	0	66.919	6.35988	-3.39534	0.0434195			thaumatin family domain containing protein
2049	LOC_Os12g38770	145.258	145.1	16.5357	35.6969	145.179	26.1163	-2.47481	0.000382039			nucleotide pyrophosphatase phosphodiesterase
2051	LOC_Os12g41730	260.764	369.058	87.7664	84.1426	314.911	85.9545	-1.8733	8.46084e-06			retrotransposon protein
2054	LOC_Os12g42820	154.883	149.306	20.3516	26.3477	152.094	23.3497	-2.70349	9.71902e-06			SWITCH1 splice variant S
2055	LOC_Os12g42830	596.782	614.046	208.604	159.786	605.414	184.195	-1.71669	2.81456e-09			expressed protein
2056	LOC_Os12g42910	1011.55	1248.07	642.348	631.495	1129.81	636.921	-0.826895	0.000229683			sodium calcium exchanger protein
2058	LOC_Os12g44060	2587.51	2603.39	1733.7	1624.21	2595.45	1678.96	-0.62842	9.02975e-06			nodulin
935	LOC_Os01g08464	0	0	35.6153	7.64933	0	21.6323	#DIV/0!	0.015304			expressed protein
993	LOC_Os01g47510	0	0	27.9835	31.4472	0	29.7154	#DIV/0!	0.00183683			retrotransposon protein
1032	LOC_Os01g61340	0	0	24.1675	27.1976	0	25.6826	#DIV/0!	0.00408151			expressed protein
1080	LOC_Os02g01200	0	0	25.4395	18.6984	0	22.0689	#DIV/0!	0.00904936			glutaredoxin
1199	LOC_Os03g05990	0	0	31.7994	39.0966	0	35.448	#DIV/0!	0.000641778			expressed protein
1221	LOC_Os03g13700	0	0	20.3516	24.6478	0	22.4997	#DIV/0!	0.00809058			retrotransposon protein
1292	LOC_Os03g63880	0	0	29.2555	72.2437	0	50.7496	#DIV/0!	9.6902e-05			expressed protein
1503	LOC_Os06g08930	0	0	31.7994	16.1486	0	23.974	#DIV/0!	0.00663357			glutamate receptor 2.8 precursor
1537	LOC_Os06g24840	0	0	27.9835	28.8975	0	28.4405	#DIV/0!	0.00233864			SacI homology domain containing protein
1549	LOC_Os06g35260	0	0	24.1675	27.1976	0	25.6826	#DIV/0!	0.00408151			retrotransposon protein, putative, Ty3-gypsy subclass
1641	LOC_Os07g27800	0	0	63.5988	83.2927	0	73.4458	#DIV/0!	4.47741e-06			transposon protein
1703	LOC_Os08g11170	0	0	8.90383	25.4978	0	17.2008	#DIV/0!	0.0315935			retrotransposon protein
1718	LOC_Os08g19740	0	0	21.6236	10.1991	0	15.9114	#DIV/0!	0.0398164			retrotransposon protein, putative, Ty1-copia subclass
1721	LOC_Os08g22660	0	0	31.7994	20.3982	0	26.0988	#DIV/0!	0.00399497			retrotransposon, putative, centromere-specific
1722	LOC_Os08g22690	0	0	71.2307	20.3982	0	45.8144	#DIV/0!	0.000259575			retrotransposon, putative, centromere-specific
1823	LOC_Os10g05710	0	0	41.9752	28.8975	0	35.4363	#DIV/0!	0.000675017			retrotransposon protein, putative, Ty1-copia subclass
1876	LOC_Os11g01842	0	0	15.2637	20.3982	0	17.831	#DIV/0!	0.0234113			SAG20
1888	LOC_Os11g04080	0	0	26.7115	22.0981	0	24.4048	#DIV/0!	0.00539114			transposon protein
1894	LOC_Os11g07150	0	0	17.8077	25.4978	0	21.6527	#DIV/0!	0.00996473			retrotransposon protein
1944	LOC_Os11g31570	0	0	16.5357	27.1976	0	21.8667	#DIV/0!	0.00976611			expressed protein
2009	LOC_Os12g09360	0	0	30.5274	25.4978	0	28.0126	#DIV/0!	0.00258392			expressed protein
2018	LOC_Os12g13450	0	0	129.742	129.189	0	129.465	#DIV/0!	5.39024e-08			retrotransposon protein
898	LOC_Os01g01090	183.76	184.003	449.008	446.211	183.882	447.609	1.28346	3.7539e-05			retrotransposon protein
901	LOC_Os01g02130	237.138	154.563	363.785	478.508	195.85	421.147	1.10457	0.00923864			expressed protein
902	LOC_Os01g02320	274.765	299.663	886.567	667.191	287.214	776.879	1.43557	1.15848e-07			protein kinase domain containing protein
903	LOC_Os01g02360	319.392	412.168	662.7	605.147	365.78	633.923	0.793333	0.0103383			resistance-related receptor-like kinase
904	LOC_Os01g02390	1214.56	1012.54	2358.24	3103.08	1113.55	2730.66	1.29408	8.66549e-12			protein kinase domain containing protein
905	LOC_Os01g02400	2022.23	1870.53	5202.38	5737.85	1946.38	5470.11	1.49078	2.87398e-36			protein kinase domain containing protein
906	LOC_Os01g02420	67.3786	32.5949	162.813	147.037	49.9867	154.925	1.63195	0.0212429			protein kinase domain containing protein
907	LOC_Os01g02430	314.142	309.126	808.977	988.463	311.634	898.72	1.52802	8.85756e-11			TAK14
915	LOC_Os01g02730	172.384	105.145	319.266	320.422	138.764	319.844	1.20473	0.00965061			TAK14
916	LOC_Os01g02750	160.133	135.637	286.195	315.322	147.885	300.759	1.02413	0.0155839			protein kinase domain containing protein
919	LOC_Os01g03810	154.008	126.174	451.552	419.013	140.091	435.282	1.63559	8.07451e-07			expressed protein
920	LOC_Os01g04070	126.882	88.3216	286.195	251.578	107.602	268.886	1.3213	0.00493066			verticillium wilt disease resistance protein
922	LOC_Os01g04480	131.257	162.974	283.651	310.223	147.116	296.937	1.0132	0.0193466			expressed protein
926	LOC_Os01g04870	821.668	816.975	1218.55	1268.09	819.322	1243.32	0.601697	0.00213082			WD domain, G-beta repeat domain containing protein
927	LOC_Os01g06490	1348.45	1220.73	2377.32	2248.9	1284.59	2313.11	0.848529	1.9508e-08			OsSCP1 - Putative Serine Carboxypeptidase homologue
931	LOC_Os01g07330	230.137	201.878	456.639	426.663	216.008	441.651	1.03182	0.00179164			expressed protein
932	LOC_Os01g07370	3867.7	3861.97	10507.8	10467.7	3864.84	10487.7	1.44022	8.84966e-58			KIP1
933	LOC_Os01g07620	56.878	77.8072	148.821	188.683	67.3426	168.752	1.32532	0.0309456			expressed protein
936	LOC_Os01g08520	211.761	194.518	334.53	413.914	203.14	374.222	0.881422	0.0242029			DUF581 domain containing protein
938	LOC_Os01g11250	1464.83	1279.61	2199.25	2078.07	1372.22	2138.66	0.640194	0.000129024			potassium channel KAT1
944	LOC_Os01g16146	1361.57	1269.1	1980.47	2195.36	1315.33	2087.91	0.666631	4.29201e-05			phenazine biosynthesis protein
946	LOC_Os01g17170	46037.1	39207.4	68901.7	68617	42622.3	68759.4	0.689949	3.77827e-11			magnesium-protoporphyrin IX monomethyl ester cyclase
954	LOC_Os01g25010	1064.93	943.149	1685.37	1799.29	1004.04	1742.33	0.795201	4.44307e-06			flavonol synthase flavanone 3-hydroxylase
956	LOC_Os01g26240	1335.32	1007.29	1743.88	1947.18	1171.3	1845.53	0.655919	0.00302335			retrotransposon protein, putative, Ty1-copia subclass
957	LOC_Os01g26300	301.016	228.164	493.527	516.755	264.59	505.141	0.932926	0.00570975			OsWAK9 - OsWAK receptor-like cytoplasmic kinase OsWAK-RLCK
960	LOC_Os01g29390	1888.35	1643.41	2720.76	2973.04	1765.88	2846.9	0.689002	8.11037e-06			expressed protein
961	LOC_Os01g29804	230.137	262.862	647.436	573.7	246.5	610.568	1.30857	2.2156e-06			expressed protein
966	LOC_Os01g33684	2225.24	2018.78	3935.49	3506.79	2122.01	3721.14	0.810314	4.26173e-09			disease resistance RPP13-like protein 1
967	LOC_Os01g34100	60.3782	35.7492	131.014	138.538	48.0637	134.776	1.48754	0.0395175			expressed protein
968	LOC_Os01g34970	125.132	144.048	482.079	513.355	134.59	497.717	1.88675	5.15436e-10			MDR-like ABC transporter
969	LOC_Os01g36064	105.006	80.9615	563.485	510.805	92.9835	537.145	2.53027	1.08195e-15			hAT dimerisation domain-containing protein
970	LOC_Os01g36390	368.394	409.013	816.609	762.383	388.704	789.496	1.02226	1.89548e-05			MCM4 - Putative minichromosome maintenance MCM complex subunit 4
971	LOC_Os01g38100	115.506	98.8361	227.684	233.73	107.171	230.707	1.10614	0.0230627			expressed protein
972	LOC_Os01g38229	42592.9	41433.4	62939.9	72234.3	42013.1	67587.1	0.685908	4.54244e-12			peptidyl-prolyl isomerase
973	LOC_Os01g38359	7762.54	7332.8	11338.4	14482.7	7547.67	12910.6	0.774449	2.04207e-08			peptidyl-prolyl cis-trans isomerase, FKBP-type
975	LOC_Os01g40310	6512.97	6955.33	10465.8	10493.2	6734.15	10479.5	0.638002	5.14302e-11			expressed protein
980	LOC_Os01g43700	1294.19	1162.9	2209.42	2053.42	1228.55	2131.42	0.794862	6.19972e-07			cytochrome P450 72A1
982	LOC_Os01g43980	1639.84	1330.08	3721.8	3300.26	1484.96	3511.03	1.24147	2.9188e-15			retrotransposon protein
983	LOC_Os01g43990	377.145	190.312	628.356	503.156	283.729	565.756	0.995669	0.0329624			expressed protein
984	LOC_Os01g44020	58.6281	46.2637	234.044	184.434	52.4459	209.239	1.99625	9.47909e-05			expressed protein
989	LOC_Os01g45110	463.775	612.994	843.32	850.775	538.384	847.048	0.653807	0.0225775			anthocyanin 3-O-beta-glucosyltransferase
994	LOC_Os01g47820	433.148	486.82	700.859	809.979	459.984	755.419	0.715693	0.00793103			S-locus-like receptor protein kinase
995	LOC_Os01g48620	1065.81	1005.18	2471.45	2199.61	1035.5	2335.53	1.17343	1.21408e-14			expressed protein
997	LOC_Os01g49750	0.875046	0	114.478	107.941	0.437523	111.209	7.9897	1.11628e-05			expressed protein
998	LOC_Os01g50050	2829.02	2699.07	4787.72	5052.81	2764.05	4920.26	0.831954	2.24457e-13			polyprenyl synthetase
999	LOC_Os01g50080	1752.72	1288.02	3576.8	3807.67	1520.37	3692.23	1.28007	1.40147e-13			MDR-like ABC transporter
1002	LOC_Os01g50610	168.009	152.46	309.09	330.621	160.234	319.856	0.997237	0.012511			SAM dependent carboxyl methyltransferase
1004	LOC_Os01g51890	2827.27	2831.55	4819.52	5409.78	2829.41	5114.65	0.854132	9.93359e-13			endonuclease exonuclease phosphatase family domain containing protein
1005	LOC_Os01g52240	5873.31	8023.6	26626.3	28448.7	6948.46	27537.5	1.98663	2.77133e-46			chlorophyll A-B binding protein
1006	LOC_Os01g52570	33.2518	34.6978	83.9504	165.735	33.9748	124.843	1.87758	0.015086			lachrymatory factor synthase
1008	LOC_Os01g53020	13604.3	11580.6	21523.1	22745.7	12592.5	22134.4	0.813726	1.36498e-13			heat shock protein DnaJ
1026	LOC_Os01g59120	253.763	251.296	410.848	446.211	252.53	428.53	0.762942	0.0291995			cyclin
1034	LOC_Os01g62500	497.901	410.065	875.12	653.593	453.983	764.356	0.751607	0.0177681			OsFtsH3 FtsH protease, homologue of AtFtsH3 10
1035	LOC_Os01g62540	77.8791	54.6753	228.956	236.279	66.2772	232.618	1.81137	0.000174882			expressed protein
1036	LOC_Os01g62740	52.5028	38.9036	276.019	258.377	45.7032	267.198	2.54754	1.20021e-08			expressed protein
1037	LOC_Os01g62770	161.884	168.232	361.241	349.319	165.058	355.28	1.10599	0.00226278			expressed protein
1039	LOC_Os01g63393	68.2536	44.1608	276.019	246.478	56.2072	261.249	2.2166	2.36353e-06			expressed protein
1041	LOC_Os01g63930	1433.33	1405.79	2476.54	2474.13	1419.56	2475.34	0.802184	5.50504e-09			cytochrome P450
1042	LOC_Os01g64110	861.045	1210.22	1493.3	1675.2	1035.63	1584.25	0.613291	0.017089			glycosyl hydrolase
1046	LOC_Os01g64640	798.042	958.921	1405.53	1544.31	878.481	1474.92	0.747557	0.00020852			histone H3
1047	LOC_Os01g64820	389.396	340.669	775.906	687.59	365.032	731.748	1.00332	0.000102662			POLA1 - Putative DNA polymerase alpha catalytic subunit
1048	LOC_Os01g64949	196.01	78.8586	511.334	525.254	137.434	518.294	1.91503	4.00043e-05			expressed protein
1052	LOC_Os01g65630	1947.85	1725.43	2799.62	3577.34	1836.64	3188.48	0.795799	6.44742e-06			expressed protein
1053	LOC_Os01g66740	185.51	114.608	317.994	321.272	150.059	319.633	1.09089	0.0213336			inactive receptor kinase At1g27190 precursor
1054	LOC_Os01g66820	268.639	275.479	555.854	736.885	272.059	646.37	1.24844	1.70911e-05			inactive receptor kinase At1g27190 precursor
1055	LOC_Os01g66840	392.896	485.769	619.452	794.68	439.332	707.066	0.686533	0.0346066			pectinacetylesterase domain containing protein
1057	LOC_Os01g67740	490.026	522.57	791.169	914.52	506.298	852.845	0.752297	0.00214346			chromosome segregation protein
1060	LOC_Os01g68510	741.164	687.647	1200.75	1170.35	714.406	1185.55	0.730737	0.000218231			peptide transporter PTR2
1061	LOC_Os01g68870	712.288	716.036	1109.16	1066.66	714.162	1087.91	0.607236	0.00386835			leucine-rich repeat receptor protein kinase EXS precursor
1065	LOC_Os01g70520	6675.73	5498.02	9717.9	8773.78	6086.87	9245.84	0.603103	1.35417e-05			Os1bglu5 - beta-glucosidase homologue, similar to G. max isohydroxyurate hydrolase
1067	LOC_Os01g71540	22935.8	19428.7	28062.3	37892.2	21182.2	32977.3	0.638617	9.52256e-05			expressed protein
1069	LOC_Os01g71840	27.1264	15.7717	516.422	532.053	21.4491	524.238	4.61123	2.71758e-32			retrotransposon protein
1072	LOC_Os01g72210	175.884	248.142	585.109	417.313	212.013	501.211	1.24127	0.00102931			early-responsive to dehydration protein-related
1073	LOC_Os01g72520	1068.43	1273.3	2010.99	1931.03	1170.87	1971.01	0.751359	1.80059e-05			phosphoesterase family protein
1078	LOC_Os01g74300	24416.4	22397.9	52603.9	63107.8	23407.2	57855.8	1.30551	1.42393e-32			metallothionein
1081	LOC_Os02g02120	3007.53	2611.8	4670.7	5204.09	2809.67	4937.4	0.813352	1.65838e-09			OsWAK11 - OsWAK receptor-like protein kinase
1083	LOC_Os02g05410	986.177	1124	2608.82	2482.63	1055.09	2545.73	1.27072	1.13271e-17			splicing factor 3B subunit 1
1084	LOC_Os02g05480	4490.74	4726.26	8648.17	9118.85	4608.5	8883.51	0.946833	1.03892e-21			CGMC_MAPKCMGC_2_SLT2y_ERK.1 - CGMC includes CDA, MAPK, GSK3, and CLKC kinases
1087	LOC_Os02g06210	209.136	185.055	413.392	427.513	197.095	420.452	1.09305	0.00105794			phytosulfokine receptor precursor
1088	LOC_Os02g06290	1285.44	1334.29	2060.6	1938.68	1309.87	1999.64	0.610322	0.00012475			rhodanese-like domain containing protein
1092	LOC_Os02g06560	1203.19	1128.2	2273.02	2614.37	1165.7	2443.7	1.06787	4.32104e-12			wound induced protein
1095	LOC_Os02g07830	839.169	640.332	1453.87	1170.35	739.751	1312.11	0.826776	0.000917966			OsHKT1%3B3 - Na%2B transporter
1098	LOC_Os02g11770	9820.64	7876.4	14574.3	14808.3	8848.52	14691.3	0.731452	1.35723e-08			expressed protein
1100	LOC_Os02g11960	413.897	442.66	702.131	768.333	428.278	735.232	0.779651	0.00222149			ABC transporter, ATP-binding protein
1102	LOC_Os02g12900	856.67	966.281	1700.63	1577.46	911.476	1639.05	0.846581	1.77975e-06			cysteine synthase
1104	LOC_Os02g13560	21648.6	21469.5	36762.7	39750.2	21559.1	38256.4	0.827406	3.82517e-22			transporter family protein
1105	LOC_Os02g14840	999.303	971.538	1508.56	1498.42	985.42	1503.49	0.609505	0.000572911			potassium channel KAT1
1106	LOC_Os02g15220	2980.41	2900.95	6392.95	6562.27	2940.68	6477.61	1.13931	3.00309e-29			bromodomain containing protein
1107	LOC_Os02g15810	210.886	167.18	321.81	371.417	189.033	346.614	0.874689	0.0378501			HMG1 2
1109	LOC_Os02g17710	860.17	741.271	1820.2	1932.73	800.721	1876.46	1.22865	3.19891e-13			receptor-like protein kinase 5 precursor
1111	LOC_Os02g18360	788.417	775.969	1176.58	1256.19	782.193	1216.38	0.637003	0.00130944			transposon protein
1112	LOC_Os02g21009	574.03	375.367	1670.1	1441.47	474.699	1555.79	1.71256	2.39671e-12			sodium calcium exchanger protein
1113	LOC_Os02g21310	52.5028	44.1608	127.198	174.235	48.3318	150.716	1.64079	0.00920642			expressed protein
1114	LOC_Os02g21320	19.251	12.6174	87.7664	109.64	15.9342	98.7034	2.63097	0.0010361			expressed protein
1115	LOC_Os02g22100	13490.6	10834.1	19900.1	19244.9	12162.4	19572.5	0.686403	7.37151e-08			OsRhmbd6 - Putative Rhomboid homologue
1121	LOC_Os02g27490	9152.11	8212.86	14289.4	14363.7	8682.48	14326.6	0.722512	5.10779e-13			bile acid sodium symporter family protein
1123	LOC_Os02g29230	531.153	442.66	1484.4	1441.47	486.906	1462.93	1.58715	5.48207e-17			expressed protein
1125	LOC_Os02g30800	217.011	249.193	447.736	497.206	233.102	472.471	1.01926	0.00149046			POLE1 - Putative DNA polymerase epsilon catalytic subunit
1127	LOC_Os02g32009	251.138	300.714	410.848	543.952	275.926	477.4	0.790917	0.0370075			expressed protein
1138	LOC_Os02g40240	270.389	503.644	1156.23	1187.35	387.016	1171.79	1.59824	2.58261e-07			receptor kinase
1142	LOC_Os02g40410	183.76	180.849	325.626	405.414	182.304	365.52	1.0036	0.00874378			expressed protein
1143	LOC_Os02g40770	649.284	546.753	1086.27	1172.05	598.019	1129.16	0.916984	1.90215e-05			SET domain containing protein
1146	LOC_Os02g42150	644.909	587.759	1770.59	1909.78	616.334	1840.19	1.57807	9.49661e-22			OsWAK14 - OsWAK receptor-like protein kinase
1147	LOC_Os02g42160	625.658	492.078	1667.56	2038.12	558.868	1852.84	1.72916	1.2029e-17			OsWAK15 - OsWAK receptor-like protein kinase
1148	LOC_Os02g42190	1316.07	1047.24	2298.46	2846.4	1181.66	2572.43	1.12232	2.92161e-09			OsWAK16 - OsWAK receptor-like protein kinase
1149	LOC_Os02g42450	603.782	457.38	967.974	985.064	530.581	976.519	0.880075	0.000460798			RIPER1 - Ripening-related family protein precursor
1150	LOC_Os02g42850	332.518	522.57	769.546	758.983	427.544	764.265	0.838	0.0129879			MYB family transcription factor
1156	LOC_Os02g44730	474.275	509.952	723.755	823.578	492.114	773.666	0.652719	0.0136245			tetracycline transporter protein
1162	LOC_Os02g45940	355.269	303.869	530.414	582.199	329.569	556.307	0.755301	0.0162624			Core histone H2A H2B H3 H4 domain containing protein
1165	LOC_Os02g47150	504.902	525.724	817.881	788.731	515.313	803.306	0.640501	0.0095398			DNA topoisomerase 2
1166	LOC_Os02g47560	1876.97	1918.89	2808.52	2980.69	1897.93	2894.61	0.608938	8.01272e-06			DNA-binding protein
1170	LOC_Os02g49680	12211.3	10990.8	18672.6	19335	11601	19003.8	0.712034	3.51455e-13			arsenate reductase
1173	LOC_Os02g50330	1585.58	1365.83	2547.77	2326.25	1475.71	2437.01	0.723704	9.71902e-06			RNA-dependent RNA polymerase
1174	LOC_Os02g50540	3659.44	3117.54	6992.05	7512.49	3388.49	7252.27	1.09779	3.63025e-19			expressed protein
1177	LOC_Os02g51080	36502.6	29393.2	58813.6	58655.1	32947.9	58734.3	0.834018	1.29112e-12			FAD binding domain containing protein
1179	LOC_Os02g52490	570.53	615.097	903.103	901.771	592.814	902.437	0.606248	0.0102327			expressed protein
1180	LOC_Os02g53240	13.1257	12.6174	185.709	209.082	12.8715	197.395	3.93883	4.77098e-12			expressed protein
1183	LOC_Os02g55410	265.139	354.338	532.958	528.654	309.739	530.806	0.777134	0.0245014			MCM5 - Putative minichromosome maintenance MCM complex subunit 5
1185	LOC_Os02g57030	9396.25	7310.72	12896.6	13328.5	8353.48	13112.5	0.650499	4.54317e-06			expressed protein
1188	LOC_Os03g01014	29027.9	24496.6	45076.3	44925.4	26762.3	45000.8	0.749751	2.45512e-12			expressed protein
1190	LOC_Os03g02470	1217.19	816.975	11215	12091	1017.08	11653	3.5182	1.34779e-102			expressed protein
1198	LOC_Os03g05910	924.924	943.149	1874.89	1963.33	934.036	1919.11	1.03889	1.09829e-11			expressed protein
1200	LOC_Os03g06630	924.049	692.904	2227.23	2089.12	808.477	2158.17	1.41653	6.80064e-14			heat stress transcription factor
1201	LOC_Os03g06670	390.271	323.846	719.939	992.713	357.058	856.326	1.262	6.40181e-06			Core histone H2A H2B H3 H4 domain containing protein
1204	LOC_Os03g07430	6263.58	6003.77	10717.7	10936.8	6133.67	10827.3	0.819844	7.77694e-19			protein kinase domain containing protein
1207	LOC_Os03g09930	10637.9	9325.29	20043.8	22762.7	9981.62	21403.3	1.10048	3.84074e-23			sulfate transporter
1208	LOC_Os03g10640	2984.78	3639.06	5404.63	5017.11	3311.92	5210.87	0.653855	7.9909e-06			calcium-transporting ATPase, plasma membrane-type
1211	LOC_Os03g11540	113.756	134.585	304.002	323.822	124.171	313.912	1.33804	0.000638928			RPA1B - Putative single-stranded DNA binding complex subunit 1
1212	LOC_Os03g11734	1582.96	1315.36	2130.56	2320.3	1449.16	2225.43	0.618866	0.000610864			MATE efflux protein
1214	LOC_Os03g12270	29.7516	18.9261	184.437	79.893	24.3388	132.165	2.44101	0.00241028			dehydrogenase
1216	LOC_Os03g12520	716.663	678.184	1074.82	1057.31	697.423	1066.06	0.612187	0.00413376			STRUBBELIG-RECEPTOR FAMILY 7 precursor
1219	LOC_Os03g13250	755.165	707.625	1245.26	1034.36	731.395	1139.81	0.640074	0.00575385			peptide transporter PTR2
1223	LOC_Os03g14254	326.392	257.605	652.524	679.94	291.999	666.232	1.19006	1.63664e-05			expressed protein
1226	LOC_Os03g14910	259.014	406.91	582.565	575.4	332.962	578.982	0.798162	0.0374918			expressed protein
1227	LOC_Os03g15050	17617.3	16215.4	25322.5	26773.5	16916.4	26048	0.622753	3.96829e-11			phosphoenolpyruvate carboxykinase
1229	LOC_Os03g17410	55.1279	35.7492	119.566	134.288	45.4386	126.927	1.48201	0.0427287			expressed protein
1234	LOC_Os03g18540	384.145	387.984	767.002	537.153	386.065	652.077	0.7562	0.0271467			expressed protein
1235	LOC_Os03g18779	1649.46	1411.04	5225.28	5380.03	1530.25	5302.65	1.79294	1.91539e-46			expressed protein
1241	LOC_Os03g20700	78500.4	67951.9	116756	119178	73226.2	117967	0.687954	4.42885e-12			magnesium-chelatase
1242	LOC_Os03g21400	714.913	623.509	1273.25	1397.28	669.211	1335.26	0.996591	3.05018e-07			cytochrome P450
1243	LOC_Os03g21820	40.2521	29.4405	110.662	121.539	34.8463	116.101	1.7363	0.0169504			expansin precursor
1245	LOC_Os03g24110	58.6281	59.9325	167.901	153.837	59.2803	160.869	1.44026	0.0132596			retrotransposon protein
1246	LOC_Os03g24590	3297.17	3387.77	5264.71	5218.54	3342.47	5241.63	0.6491	2.34748e-09			mTERF domain containing protein
1247	LOC_Os03g25490	27.1264	58.8811	181.893	216.731	43.0038	199.312	2.21249	0.000253654			cytochrome P450 72A1
1248	LOC_Os03g25500	843.545	518.364	1826.56	2033.02	680.954	1929.79	1.50281	1.11416e-09			cytochrome P450 72A1
1250	LOC_Os03g29930	731.539	706.573	990.87	1198.39	719.056	1094.63	0.60627	0.0104863			expressed protein
1254	LOC_Os03g40670	3768.82	3439.29	6288.65	6103.31	3604.06	6195.98	0.781712	2.29296e-12			glycerophosphoryl diester phosphodiesterase family protein
1258	LOC_Os03g48180	12544.7	12270.4	26487.6	27985.5	12407.5	27236.6	1.13433	1.49493e-42			peptide transporter PTR2
1261	LOC_Os03g51580	2755.52	2569.74	4312	4120.44	2662.63	4216.22	0.663098	5.95608e-08			helix-loop-helix DNA-binding domain containing protein
1264	LOC_Os03g52720	161.884	142.997	268.387	342.52	152.44	305.453	1.00271	0.022006			magnesium-dependent phosphatase 1
1267	LOC_Os03g53520	3762.7	3086	5756.96	6054.02	3424.35	5905.49	0.786227	1.11732e-08			expressed protein
1269	LOC_Os03g53920	406.021	420.579	728.842	620.446	413.3	674.644	0.706936	0.0130846			kinesin motor domain containing protein
1271	LOC_Os03g54200	8662.08	7891.12	14524.7	15200.1	8276.6	14862.4	0.844555	4.55962e-18			expressed protein
1272	LOC_Os03g54870	216.136	211.341	400.673	339.97	213.739	370.321	0.792929	0.0447929			NLI interacting factor-like phosphatase
1274	LOC_Os03g55090	2889.4	3326.78	5182.03	5581.46	3108.09	5381.75	0.792045	6.43007e-10			alpha-glucan phosphorylast isozyme
1279	LOC_Os03g56590	350.894	262.862	497.343	584.749	306.878	541.046	0.818086	0.0201693			expressed protein
1280	LOC_Os03g57149	8320.81	6666.18	11524.1	11529.2	7493.5	11526.7	0.621265	4.23474e-06			mTERF domain containing protein
1283	LOC_Os03g59180	8230.68	9031.94	12269.5	14670.6	8631.31	13470	0.642101	3.94449e-07			expressed protein
1288	LOC_Os03g61310	455.024	511.004	779.721	724.136	483.014	751.929	0.638532	0.0175818			receptor-like protein kinase
1290	LOC_Os03g62170	3547.44	3166.96	5889.25	5706.4	3357.2	5797.82	0.788253	1.73104e-11			cyclase dehydrase family protein
1295	LOC_Os03g64350	2544.63	2341.57	4117.39	3669.98	2443.1	3893.68	0.67242	9.4482e-07			rhodanese-like domain containing protein
1298	LOC_Os04g02030	987.052	761.248	1344.48	1575.76	874.15	1460.12	0.740134	0.00142327			rp1
1299	LOC_Os04g02450	42.8773	37.8521	131.014	101.991	40.3647	116.502	1.52919	0.0385721			rust-resistance protein Lr21
1300	LOC_Os04g02490	112.006	66.2412	356.153	322.122	89.1236	339.138	1.92799	8.8758e-06			expressed protein
1303	LOC_Os04g05010	2954.16	3304.7	6493.44	6704.21	3129.43	6598.83	1.07631	6.72174e-22			CBS domain containing membrane protein
1305	LOC_Os04g06520	1525.21	1581.38	2887.39	2357.69	1553.29	2622.54	0.755636	6.6123e-06			expressed protein
1310	LOC_Os04g09720	44.6274	45.2123	136.101	206.532	44.9198	171.317	1.93124	0.00102297			OsSCP22 - Putative Serine Carboxypeptidase homologue
1311	LOC_Os04g10924	415.647	338.566	995.957	1048.81	377.107	1022.38	1.43889	1.033e-10			expressed protein
1312	LOC_Os04g11040	40.2521	30.492	292.555	298.324	35.3721	295.439	3.06218	1.44215e-12			expressed protein
1313	LOC_Os04g12430	841.794	648.743	1474.22	1489.07	745.269	1481.64	0.991367	1.82182e-06			expressed protein
1314	LOC_Os04g12600	237.138	252.348	436.288	411.364	244.743	423.826	0.792207	0.0232825			receptor-like protein kinase
1317	LOC_Os04g14990	145.258	124.071	283.651	393.515	134.664	338.583	1.33014	0.00129504			BURP domain containing protein
1318	LOC_Os04g16770	1174.31	1256.48	1470.4	2232.75	1215.4	1851.58	0.60733	0.0259985			photosynthetic reaction center protein
1325	LOC_Os04g17660	783.166	552.01	2490.53	2385.74	667.588	2438.14	1.86875	1.03892e-21			rhodanese-like domain containing protein
1327	LOC_Os04g18530	109.381	100.939	279.835	185.284	105.16	232.559	1.14501	0.0352401			expressed protein
1328	LOC_Os04g18770	732.414	581.451	1210.92	1039.46	656.932	1125.19	0.776352	0.00148683			retrotransposon protein
1332	LOC_Os04g21340	173.259	187.158	424.84	307.673	180.208	366.257	1.02319	0.0127086			expressed protein
1333	LOC_Os04g22900	1466.58	1075.63	2097.49	1936.98	1271.1	2017.23	0.666296	0.00253492			jasmonate-induced protein
1337	LOC_Os04g23780	372.77	372.213	726.298	501.456	372.491	613.877	0.720744	0.0476269			retrotransposon protein
1338	LOC_Os04g24300	1122.68	959.972	1981.74	1579.16	1041.33	1780.45	0.773817	0.000206732			OsWAK35a - OsWAK short gene
1344	LOC_Os04g26920	11294.2	10089.7	18414.4	20006.4	10692	19210.4	0.845361	2.55387e-16			oxidoreductase, aldo keto reductase family protein
1346	LOC_Os04g27790	226.637	293.354	1069.73	906.021	259.995	987.876	1.92584	4.49759e-15			terpene synthase
1347	LOC_Os04g28260	422.647	352.235	544.406	694.389	387.441	619.397	0.676888	0.0474582			Kinesin motor domain domain containing protein
1354	LOC_Os04g33110	6974.12	8263.33	11639.9	13227.4	7618.72	12433.6	0.706625	4.17454e-08			expressed protein
1356	LOC_Os04g33460	5061.27	5360.28	8384.87	9065.3	5210.77	8725.09	0.743671	1.21199e-12			1,4-alpha-glucan-branching enzyme 2, chloroplast precursor
1357	LOC_Os04g33830	93742	78099.5	127140	133539	85920.7	130340	0.601201	1.11178e-07			membrane protein
1359	LOC_Os04g34320	147.883	113.556	314.178	319.572	130.72	316.875	1.27744	0.00167694			S-domain receptor-like protein kinase
1360	LOC_Os04g34610	10141.8	10565	18050.6	19081.7	10353.4	18566.1	0.842574	1.99095e-21			expressed protein
1361	LOC_Os04g35520	3319.05	3545.48	5379.19	5238.94	3432.27	5309.06	0.629296	2.90793e-08			OsAPx7 - Stromal Ascorbate Peroxidase encoding gene 5,8
1362	LOC_Os04g35864	1930.35	1663.39	4411.21	3830.61	1796.87	4120.91	1.19748	8.85905e-17			DDT domain-containing protein
1363	LOC_Os04g35870	1348.45	1315.36	2840.32	2780.96	1331.9	2810.64	1.07741	1.88635e-16			retrotransposon protein
1364	LOC_Os04g35880	2750.27	2280.59	5657.75	5046.86	2515.43	5352.3	1.08935	8.16369e-15			retrotransposon protein
1369	LOC_Os04g38410	130632	112532	186830	195755	121582	191293	0.653849	1.62783e-10			chlorophyll A-B binding protein
1371	LOC_Os04g39900	6701.1	6099.45	9953.21	9769.89	6400.28	9861.55	0.623681	2.00549e-09			Os4bglu13 - beta-glucosidase homologue, similar to Os4Bglu12 exoglucanase b-glucosidase
1372	LOC_Os04g39930	626.533	561.473	948.894	860.125	594.003	904.509	0.606665	0.0151571			receptor-like protein kinase
1373	LOC_Os04g41970	326.392	477.357	608.005	710.538	401.875	659.271	0.714126	0.0482633			endoglucanase
1381	LOC_Os04g44530	7551.65	7286.54	11365.1	11739.2	7419.09	11552.1	0.638845	7.06188e-12			expressed protein
1383	LOC_Os04g45000	646.659	619.303	1147.32	1313.98	632.981	1230.65	0.959191	1.28529e-06			short-chain dehydrogenase reductase
1387	LOC_Os04g47360	335.143	287.045	854.768	504.006	311.094	679.387	1.12688	0.00223298			OsPOP9 - Putative Prolyl Oligopeptidase homologue
1391	LOC_Os04g49500	318.517	385.881	967.974	915.37	352.199	941.672	1.41883	4.90474e-10			U-box domain-containing protein
1392	LOC_Os04g49650	68.2536	84.1158	338.346	445.361	76.1847	391.853	2.36274	3.53601e-10			DUF581 domain containing protein
1393	LOC_Os04g49660	1276.69	1445.74	1899.06	2440.99	1361.22	2170.02	0.672814	0.000876972			DUF581 domain containing protein
1394	LOC_Os04g50700	36.7519	16.8232	143.733	81.5928	26.7876	112.663	2.07238	0.0184872			pathogenesis-related Bet v I family protein
1397	LOC_Os04g51820	1627.59	2337.37	4953.08	3387.8	1982.48	4170.44	1.07289	0.0375526			OsHKT1%3B1 - Na%2B transporter
1400	LOC_Os04g52310	272.139	311.229	952.71	780.232	291.684	866.471	1.57075	1.76219e-10			metal cation transporter
1410	LOC_Os04g58050	329.017	349.081	905.647	936.618	339.049	921.132	1.44191	2.03867e-11			expressed protein
1414	LOC_Os04g59540	165.384	166.129	459.183	368.018	165.756	413.601	1.31917	0.000139704			phosphatidylinositol-4-phosphate 5-Kinase
1415	LOC_Os05g01330	28.0015	25.2348	166.629	171.685	26.6181	169.157	2.66788	1.95897e-06			expressed protein
1416	LOC_Os05g02060	1092.06	1339.54	2157.27	2522.58	1215.8	2339.93	0.944555	1.80224e-07			mitochondrial import inner membrane translocase subunit Tim17
1417	LOC_Os05g02070	34211.7	26297.8	54614.8	62789.9	30254.7	58702.4	0.956259	4.20243e-12			expressed protein
1419	LOC_Os05g03400	16.6259	9.46303	96.6702	71.3937	13.0445	84.032	2.6875	0.00314876			expressed protein
1420	LOC_Os05g03610	2260.24	3083.9	4473.54	4095.79	2672.07	4284.67	0.681224	0.000240489			phospholipase C
1423	LOC_Os05g06320	2409.88	2167.03	3740.88	3607.08	2288.46	3673.98	0.68297	2.40843e-07			ethylene receptor
1426	LOC_Os05g08620	270.389	317.537	445.192	562.651	293.963	503.921	0.777562	0.0283995			expressed protein
1428	LOC_Os05g12320	169.759	123.019	404.488	416.463	146.389	410.476	1.48749	3.64121e-05			nodulin MtN3 family protein
1429	LOC_Os05g12570	7.00037	0	50.8791	46.7459	3.50018	48.8125	3.80175	0.0195625			NB-ARC domain containing protein
1430	LOC_Os05g13770	799.792	591.965	1102.8	1100.65	695.879	1101.73	0.662861	0.0119425			RNA polymerase Rpb7, N-terminal domain containing protein
1432	LOC_Os05g14590	357.894	354.338	618.18	607.697	356.116	612.939	0.783395	0.00439176			MCM6 - Putative minichromosome maintenance MCM complex subunit 6
1435	LOC_Os05g20450	807.668	591.965	1284.7	1132.95	699.816	1208.82	0.788555	0.00195284			retrotransposon protein
1436	LOC_Os05g20460	308.891	206.084	549.494	436.862	257.488	493.178	0.937605	0.0194005			retrotransposon protein
1439	LOC_Os05g25370	794.542	534.136	1270.7	1453.37	664.339	1362.04	1.03578	5.60586e-05			TKL_IRAK_CrRLK1L-1.2 - The CrRLK1L-1 subfamily has homology to the CrRLK1L homolog
1442	LOC_Os05g31040	1425.45	1598.2	2456.19	2480.93	1511.83	2468.56	0.707377	2.32693e-06			cytokinin dehydrogenase precursor
1448	LOC_Os05g34240	134.757	126.174	249.307	285.575	130.465	267.441	1.03555	0.0208477			hAT dimerisation domain containing protein
1449	LOC_Os05g34490	35.0018	31.5434	170.445	182.734	33.2726	176.589	2.40799	8.76479e-06			expressed protein
1450	LOC_Os05g34710	986.177	645.589	1517.47	1431.27	815.883	1474.37	0.853665	0.00121588			expressed protein
1451	LOC_Os05g36240	12.2506	8.41158	169.173	159.786	10.3311	164.479	3.99284	4.73958e-10			expressed protein
1456	LOC_Os05g38470	458.524	231.319	727.57	735.186	344.921	731.378	1.08435	0.00705418			expressed protein
1459	LOC_Os05g39790	85.7545	67.2927	333.258	322.972	76.5236	328.115	2.10022	6.93562e-08			transposon protein
1462	LOC_Os05g41390	57.7531	46.2637	117.022	152.137	52.0084	134.579	1.37164	0.0489554			cyclin
1465	LOC_Os05g42070	66.5035	86.2187	172.989	192.933	76.3611	182.961	1.26063	0.0259781			UDP-glucose flavonoid-O-glucosyltransferase
1466	LOC_Os05g42190	676.411	509.952	946.35	1126.15	593.182	1036.25	0.804828	0.00252007			NADPH-dependent FMN reductase domain containing protein
1471	LOC_Os05g44810	359.644	403.756	749.194	690.139	381.7	719.667	0.91489	0.000348294			OsIAA18 - Auxin-responsive Aux IAA gene family member
1474	LOC_Os05g45170	295.766	202.929	566.029	583.049	249.348	574.539	1.20425	0.000232224			glucosyl transferase
1476	LOC_Os05g47540	31349.4	21590.4	48943.1	43943.7	26469.9	46443.4	0.81112	0.03271			CPuORF26 - conserved peptide uORF-containing transcript
1478	LOC_Os05g48630	103785	88525.6	149096	156164	96155.2	152630	0.666603	2.02487e-10			expressed protein
1479	LOC_Os05g49240	2182.37	2229.07	4259.85	3319.81	2205.72	3789.83	0.780885	2.03543e-06			homeodomain-related
1483	LOC_Os06g01660	414.772	424.785	642.348	632.345	419.778	637.346	0.602449	0.0365246			integral membrane protein DUF6 domain containing protein
1484	LOC_Os06g02530	115.506	109.351	234.044	277.076	112.428	255.56	1.18465	0.00883601			expressed protein
1485	LOC_Os06g03165	219.637	216.598	372.689	399.465	218.117	386.077	0.823783	0.0241269			expressed protein
1486	LOC_Os06g03720	229.262	277.582	449.008	713.937	253.422	581.473	1.19817	0.00103232			ribonucleoside-diphosphate reductase small chain
1491	LOC_Os06g06290	18596.5	23753.3	29638.3	37106.9	21174.9	33372.6	0.656311	3.72755e-05			GDSL-like lipase acylhydrolase
1492	LOC_Os06g06460	259.014	259.708	560.942	447.911	259.361	504.426	0.959683	0.00321855			histone H3
1493	LOC_Os06g06510	216.136	199.775	329.442	471.709	207.956	400.575	0.945796	0.0201912			histone H3
1494	LOC_Os06g06560	1493.7	1800.08	2699.13	3104.78	1646.89	2901.96	0.81728	1.08424e-06			starch synthase
1501	LOC_Os06g08041	840.919	765.454	1252.9	1305.49	803.187	1279.19	0.671424	0.000614301			iron ascorbate-dependent oxidoreductase
1511	LOC_Os06g13210	463.775	352.235	1032.84	934.068	408.005	983.456	1.26927	2.06928e-07			peptide transporter PTR2
1519	LOC_Os06g15730	1688.84	1261.74	4604.55	4227.53	1475.29	4416.04	1.58176	3.61051e-22			expressed protein
1523	LOC_Os06g18850	921.424	1014.65	1492.03	1513.72	968.036	1502.87	0.634591	0.000508433			cadmium tolerance factor
1524	LOC_Os06g18880	5.25028	0	40.7032	37.3967	2.62514	39.05	3.89486	0.0305846			cadmium tolerance factor
1525	LOC_Os06g18900	5008.76	4696.82	7491.94	7342.51	4852.79	7417.22	0.612064	4.7644e-09			cadmium tolerance factor
1526	LOC_Os06g19260	1161.19	1036.73	2005.91	1956.53	1098.96	1981.22	0.850252	1.10193e-07			cadmium tolerance factor
1535	LOC_Os06g21570	118.131	55.7267	276.019	362.918	86.929	319.469	1.87776	0.000277687			Os6bglu24 - beta-glucosidase homologue, similar to G. max isohydroxyurate hydrolase
1541	LOC_Os06g29730	2637.39	2401.51	4772.46	5368.98	2519.45	5070.72	1.00908	1.29421e-15			RALFL28 - Rapid ALkalinization Factor RALF family protein precursor
1545	LOC_Os06g32890	394.646	386.933	675.419	644.243	390.789	659.831	0.755706	0.0046352			retrotransposon protein, putative, Ty3-gypsy subclass
1546	LOC_Os06g33330	758.665	608.788	1046.84	1088.75	683.727	1067.8	0.643144	0.00844159			powdery mildew resistant protein 5
1548	LOC_Os06g35165	263.389	168.232	429.928	390.116	215.81	410.022	0.925937	0.0328903			expressed protein
1557	LOC_Os06g39690	2548.13	2835.76	4506.61	4596.4	2691.95	4551.5	0.757695	6.02544e-10			SOUL heme-binding protein
1569	LOC_Os06g48010	22.7512	21.029	101.758	133.438	21.8901	117.598	2.42552	0.000559017			peroxidase precursor
1570	LOC_Os06g48800	372.77	363.801	582.565	548.202	368.285	565.384	0.618406	0.0474582			OsHKT2%3B4 - Na%2B transporter
1571	LOC_Os06g48810	1165.56	1089.3	2080.95	1667.55	1127.43	1874.25	0.733277	0.000161418			OsHKT2%3B1 - Na%2B transporter
1574	LOC_Os06g49350	44.6274	41.0065	296.37	336.57	42.8169	316.47	2.88582	1.20744e-12			retrotransposon protein
1575	LOC_Os06g49360	1746.59	1439.43	3009.5	3188.07	1593.01	3098.78	0.959944	4.74616e-10			NBS-LRR disease resistance protein
1579	LOC_Os06g50520	1550.58	1521.45	3505.57	3714.17	1536.01	3609.87	1.23276	8.21735e-24			expressed protein
1580	LOC_Os06g50530	45.5024	43.1094	152.637	169.135	44.3059	160.886	1.86047	0.00105794			expressed protein
1585	LOC_Os07g01090	1454.33	1270.15	1969.02	2221.71	1362.24	2095.36	0.621221	0.000481544			transmembrane amino acid transporter protein
1589	LOC_Os07g01904	2820.27	3064.97	9939.22	9354.28	2942.62	9646.75	1.71294	1.86374e-63			expressed protein
1590	LOC_Os07g01990	3751.32	3462.42	5617.05	5547.46	3606.87	5582.26	0.6301	2.96416e-08			expressed protein
1591	LOC_Os07g02460	435.773	631.92	956.526	1054.76	533.847	1005.64	0.913619	0.000962027			expressed protein
1592	LOC_Os07g02620	173.259	121.968	259.483	347.62	147.614	303.551	1.04012	0.0328434			NB-ARC domain containing protein
1594	LOC_Os07g03025	412.147	287.045	634.716	712.238	349.596	673.477	0.945939	0.00317974			expressed protein
1595	LOC_Os07g03030	1154.19	983.104	1563.26	1697.3	1068.64	1630.28	0.609337	0.00187264			expressed protein
1596	LOC_Os07g03368	176.759	135.637	363.785	326.371	156.198	345.078	1.14355	0.00419861			SCP-like extracellular protein
1597	LOC_Os07g03458	161.884	142.997	347.25	323.822	152.44	335.536	1.13822	0.00288407			SCP-like extracellular protein
1598	LOC_Os07g03880	787.542	812.769	1377.55	1445.72	800.155	1411.64	0.819017	3.8235e-06			lectin-like receptor kinase
1605	LOC_Os07g04480	503.152	520.467	844.592	825.278	511.809	834.935	0.706058	0.00271574			transposon protein
1607	LOC_Os07g05840	1421.08	1405.79	11982	10864.6	1413.43	11423.3	3.01471	2.62443e-191			expressed protein
1608	LOC_Os07g05850	489.151	540.444	4897.11	4265.78	514.798	4581.44	3.15372	4.05731e-114			transposon protein
1610	LOC_Os07g06834	359.644	240.782	17959	17538.2	300.213	17748.6	5.88558	0			expressed protein
1614	LOC_Os07g08240	45.5024	48.3666	493.527	77.3432	46.9345	285.435	2.60444	0.00212309			ZmEBE-1 protein
1615	LOC_Os07g08970	7066	7206.63	10549.8	11327.8	7136.31	10938.8	0.616202	3.6124e-10			uncharacterized protein ycf45
1617	LOC_Os07g09760	60.3782	64.1383	1507.29	1383.68	62.2583	1445.49	4.53714	4.61605e-89			retrotransposon protein
1619	LOC_Os07g12680	8.75046	3.15434	57.2389	39.9465	5.9524	48.5927	3.0292	0.0236473			LZ-NBS-LRR class RGA
1622	LOC_Os07g14514	6015.94	4902.9	10769.8	10360.6	5459.42	10565.2	0.952501	3.33263e-14			retrotransposon protein
1624	LOC_Os07g15340	195.135	129.328	847.136	800.63	162.232	823.883	2.34438	1.4513e-16			hAT dimerisation domain-containing protein
1625	LOC_Os07g15930	7.00037	4.20579	73.7746	39.9465	5.60308	56.8606	3.34314	0.00517679			legume lectins beta domain containing protein
1626	LOC_Os07g16600	291.39	171.386	498.615	628.945	231.388	563.78	1.28482	0.000871526			expressed protein
1631	LOC_Os07g18230	538.153	463.689	1289.78	1370.93	500.921	1330.36	1.40916	2.33226e-13			lectin-like receptor kinase
1632	LOC_Os07g18970	8.75046	7.36014	68.6867	92.6419	8.0553	80.6643	3.32392	0.000272812			retrotransposon protein
1633	LOC_Os07g19140	766.54	722.345	1375.01	1515.42	744.443	1445.21	0.957048	1.11913e-07			retrotransposon protein
1634	LOC_Os07g20164	2664.52	2160.73	4046.16	4555.6	2412.62	4300.88	0.83403	7.71547e-08			expressed protein
1636	LOC_Os07g22930	2493.01	4661.07	8262.76	9618.61	3577.04	8940.68	1.32162	0.0321038			starch synthase
1638	LOC_Os07g25150	805.043	835.901	2211.97	1770.39	820.472	1991.18	1.2791	1.29246e-12			myb-related protein 306
1639	LOC_Os07g26100	394.646	196.621	2211.97	1950.58	295.633	2081.27	2.81559	3.66549e-23			expressed protein
1640	LOC_Os07g27460	1470.95	1452.05	2415.48	2169.86	1461.5	2292.67	0.649578	2.84859e-05			serine threonine-protein kinase 19
1643	LOC_Os07g30980	1877.85	1589.79	4342.53	4188.43	1733.82	4265.48	1.29875	3.3777e-22			uvrD REP helicase family protein
1645	LOC_Os07g31720	23332.2	27959.1	51039.3	50241.6	25645.6	50640.5	0.981577	4.60507e-20			GTPase activating protein
1647	LOC_Os07g32950	168.884	195.569	403.216	337.42	182.227	370.318	1.02303	0.00729096			dnaJ C terminal region family protein
1650	LOC_Os07g33360	224.012	235.524	429.928	462.359	229.768	446.144	0.95733	0.00318793			expressed protein
1655	LOC_Os07g34020	1554.96	1099.81	2089.86	1957.38	1327.39	2023.62	0.608349	0.0107255			expressed protein
1656	LOC_Os07g35480	483.026	655.052	959.07	1197.54	569.039	1078.31	0.92217	0.000587102			glucan endo-1,3-beta-glucosidase precursor
1657	LOC_Os07g35940	486.526	374.316	3136.69	2945.84	430.421	3041.27	2.82085	2.15775e-63			beta-amylase
1658	LOC_Os07g37550	170340	148964	264476	291693	159652	278084	0.800592	5.03025e-15			chlorophyll A-B binding protein
1664	LOC_Os07g41280	7387.14	6551.57	11346	10808.5	6969.36	11077.3	0.668504	8.56855e-10			6-phosphogluconolactonase
1666	LOC_Os07g42030	41.1272	45.2123	110.662	164.036	43.1697	137.349	1.66975	0.0132749			DC1 domain-containing protein
1669	LOC_Os07g43700	1790.34	1868.42	2964.98	2944.99	1829.38	2954.98	0.691793	1.38424e-07			lactate malate dehydrogenase
1671	LOC_Os07g45550	5.25028	9.46303	145.005	76.4933	7.35666	110.749	3.9121	5.41524e-06			expressed protein
1673	LOC_Os07g46630	922.299	1150.28	1783.31	1632.71	1036.29	1708.01	0.720886	0.000335388			AMP deaminase
1675	LOC_Os07g48040	2252.37	2214.35	3552.63	4169.73	2233.36	3861.18	0.789827	1.43414e-08			peroxidase precursor
1678	LOC_Os07g49480	2750.27	2586.56	4047.43	4169.73	2668.42	4108.58	0.622657	3.13164e-07			KIP1
1679	LOC_Os07g49510	129.507	100.939	302.73	219.281	115.223	261.006	1.17965	0.0183802			expressed protein
1680	LOC_Os08g01100	179.384	144.048	401.945	327.221	161.716	364.583	1.17278	0.00271574			HMG1 2
1683	LOC_Os08g02909	30.6266	41.0065	119.566	127.489	35.8165	123.527	1.78613	0.00940652			expressed protein
1684	LOC_Os08g02939	42.8773	37.8521	143.733	124.939	40.3647	134.336	1.73468	0.00735698			expressed protein
1685	LOC_Os08g02990	1342.32	1256.48	2410.4	2378.94	1299.4	2394.67	0.881979	5.554e-10			retrotransposon protein
1687	LOC_Os08g05440	2171.86	1665.49	3062.92	3279.01	1918.68	3170.97	0.724809	5.04745e-05			NB-ARC domain containing protein
1690	LOC_Os08g05970	119.881	87.2702	202.244	317.872	103.576	260.058	1.32815	0.0119481			expressed protein
1691	LOC_Os08g07380	715.788	443.711	2490.53	2470.73	579.749	2480.63	2.09721	7.98876e-21			retrotransposon protein
1692	LOC_Os08g07890	924.924	823.284	1296.14	1440.62	874.104	1368.38	0.646596	0.00137838			NB-ARC domain containing protein
1694	LOC_Os08g09290	137.382	191.364	409.576	458.96	164.373	434.268	1.40161	8.48403e-05			expressed protein
1695	LOC_Os08g10020	237810	216662	338619	367721	227236	353170	0.636172	1.13683e-11			photosystem II 10 kDa polypeptide, chloroplast precursor
1696	LOC_Os08g10070	1315.19	1272.25	1985.55	2340.69	1293.72	2163.12	0.741588	1.00762e-05			protein kinase
1697	LOC_Os08g10304	209.136	134.585	501.159	561.801	171.861	531.48	1.62877	2.72259e-06			expressed protein
1698	LOC_Os08g10310	14291.3	14814.9	24465.2	34042.9	14553.1	29254.1	1.00731	1.60973e-11			SHR5-receptor-like kinase
1699	LOC_Os08g10440	324.642	314.383	660.156	668.891	319.513	664.524	1.05645	3.00466e-05			NBS-LRR disease resistance protein
1701	LOC_Os08g10510	2184.12	2086.07	4205.15	3992.95	2135.09	4099.05	0.94099	2.28249e-15			aminotransferase
1704	LOC_Os08g11190	36.7519	47.3152	127.198	109.64	42.0336	118.419	1.49429	0.0408693			retrotransposon protein
1708	LOC_Os08g13440	93700.8	72948.4	154999	169482	83324.6	162241	0.96132	4.39012e-14			cupin domain containing protein
1709	LOC_Os08g14880	8389.07	7363.29	14520.9	14050.1	7876.18	14285.5	0.858984	2.14789e-16			transposon protein
1710	LOC_Os08g14940	4167.85	3421.41	7124.34	7290.66	3794.63	7207.5	0.92554	9.80925e-13			receptor kinase
1711	LOC_Os08g14990	399.896	445.814	825.513	704.588	422.855	765.05	0.855392	0.00103207			receptor-like protein kinase 2 precursor
1712	LOC_Os08g15010	779.666	789.638	1293.6	1284.24	784.652	1288.92	0.716037	0.000114565			retrotransposon protein
1719	LOC_Os08g20000	2380.13	2127.08	3380.91	3503.39	2253.6	3442.15	0.611078	9.12817e-06			NB-ARC domain containing protein
1727	LOC_Os08g29560	174.134	172.437	401.945	443.661	173.286	422.803	1.28683	7.75444e-05			retrotransposon protein
1734	LOC_Os08g33740	1428.95	1393.17	2517.24	2321.15	1411.06	2419.19	0.777747	8.7561e-08			CSLA11 - cellulose synthase-like family A
1735	LOC_Os08g34120	598.532	542.547	848.408	928.969	570.539	888.688	0.639351	0.00889712			expressed protein
1737	LOC_Os08g34650	212.636	169.283	304.002	399.465	190.96	351.734	0.881215	0.0460124			receptor-like protein kinase precursor
1738	LOC_Os08g34700	1578.58	1270.15	2192.89	2163.06	1424.37	2177.97	0.612666	0.00102368			GDU1
1744	LOC_Os08g39830	438.398	515.21	834.416	877.123	476.804	855.77	0.843827	0.000461648			ethylene-insensitive 3
1747	LOC_Os08g40850	2608.51	2489.83	4411.21	4756.18	2549.17	4583.7	0.846484	7.82896e-13			mitochondrial carrier protein
1751	LOC_Os09g07660	6523.47	6445.38	10726.6	10160.9	6484.42	10443.7	0.687585	5.40678e-13			ELMO CED-12 family protein
1753	LOC_Os09g09040	18.376	16.8232	87.7664	90.942	17.5996	89.3542	2.344	0.0041167			expressed protein
1756	LOC_Os09g09930	4639.5	4943.91	6962.8	7643.38	4791.7	7303.09	0.607969	9.08925e-08			heavy metal transport detoxification protein
1757	LOC_Os09g10910	1212.81	1033.57	2569.39	2421.44	1123.19	2495.41	1.15167	1.30548e-13			fiber protein Fb34
1759	LOC_Os09g14800	158.383	103.042	323.082	237.979	130.713	280.531	1.10176	0.0364456			transposon protein
1762	LOC_Os09g16449	320.267	267.068	661.428	532.053	293.667	596.741	1.02292	0.00091406			pleiotropic drug resistance protein 4
1764	LOC_Os09g17630	1086.81	1024.11	1693	1904.68	1055.46	1798.84	0.769198	6.74198e-06			receptor-like protein kinase 2
1765	LOC_Os09g17740	444558	409548	688872	776640	427053	732756	0.778916	8.83998e-16			chlorophyll A-B binding protein
1766	LOC_Os09g18260	1259.19	1112.43	1738.79	2299.05	1185.81	2018.92	0.767709	0.000245277			senescence-induced receptor-like serine threonine-protein kinase precursor
1781	LOC_Os09g23740	4834.63	4331.97	7630.59	6401.64	4583.3	7016.11	0.614286	1.1447e-05			1-phosphatidylinositol-4-phosphate 5-kinase zinc ion binding protein
1783	LOC_Os09g24590	1953.98	1967.26	2945.9	3084.38	1960.62	3015.14	0.620915	2.62744e-06			expressed protein
1786	LOC_Os09g26760	4.37523	13.6688	52.151	56.945	9.02203	54.548	2.596	0.0394658			DNA repair metallo-beta-lactamase family protein
1788	LOC_Os09g28640	2563.01	1856.86	4420.12	4128.09	2209.93	4274.1	0.951618	8.48025e-08			gibberellin receptor GID1L2
1790	LOC_Os09g29520	1203.19	1110.33	2470.18	2435.89	1156.76	2453.03	1.08448	2.04036e-14			OsWAK81 - OsWAK receptor-like cytoplasmic kinase OsWAK-RLCK
1791	LOC_Os09g29540	1968.85	1261.74	3528.46	3840.81	1615.3	3684.64	1.18972	2.08178e-08			OsWAK82 - OsWAK receptor-like cytoplasmic kinase OsWAK-RLCK
1792	LOC_Os09g29560	266.014	181.901	646.164	507.405	223.957	576.785	1.36481	7.04122e-05			OsWAK83 - OsWAK pseudogene
1793	LOC_Os09g29600	1690.59	1563.5	2643.17	3025.73	1627.05	2834.45	0.800814	9.66146e-08			OsWAK85 - OsWAK receptor-like cytoplasmic kinase OsWAK-RLCK
1794	LOC_Os09g30130	777.041	629.817	2145.82	1678.6	703.429	1912.21	1.44277	1.68654e-12			CSLE6 - cellulose synthase-like family E
1800	LOC_Os09g31430	155.758	141.945	344.706	368.018	148.852	356.362	1.25946	0.000477552			Os9bglu30 - beta-glucosidase, similar to Os4bglu12 exoglucanase
1816	LOC_Os09g37710	7077.37	7196.11	12708.3	13894.6	7136.74	13301.4	0.898246	7.95642e-21			NIN
1818	LOC_Os10g01380	967.801	618.251	2532.5	2135.86	793.026	2334.18	1.55748	1.97067e-11			CW7
1819	LOC_Os10g01570	49.8776	16.8232	119.566	141.088	33.3504	130.327	1.96636	0.0206479			C-5 cytosine-specific DNA methylase
1820	LOC_Os10g04110	12.2506	4.20579	76.3186	62.0446	8.22822	69.1816	3.07174	0.0045782			MLA6 protein
1821	LOC_Os10g04270	789.292	907.4	1226.19	1479.72	848.346	1352.95	0.673387	0.0023272			jacalin-like lectin domain containing protein
1822	LOC_Os10g04450	247.638	202.929	685.595	725.836	225.284	705.716	1.64734	2.91394e-10			expressed protein
1824	LOC_Os10g07004	1319.57	1009.39	2018.63	1942.93	1164.48	1980.78	0.766381	0.000119318			expressed protein
1825	LOC_Os10g11330	69.1287	70.447	185.709	176.784	69.7878	181.247	1.37691	0.0106164			transposon protein
1827	LOC_Os10g20120	0	13.6688	62.3268	79.893	6.83441	71.1099	3.37916	0.0283995			serine threonine-protein kinase receptor precursor
1829	LOC_Os10g21192	870.671	905.297	1083.72	1674.35	887.984	1379.04	0.635057	0.0334806			photosystem Q
1838	LOC_Os10g28350	384.145	298.611	904.375	1019.91	341.378	962.143	1.49488	6.12337e-10			1,2-dihydroxy-3-keto-5-methylthiopentene dioxygenase protein
1839	LOC_Os10g29400	1.75009	8.41158	91.5823	67.1441	5.08084	79.3632	3.96533	0.000212304			transposon protein
1848	LOC_Os10g34230	263.389	195.569	437.56	391.816	229.479	414.688	0.853662	0.0310972			cytokinin dehydrogenase precursor
1849	LOC_Os10g35160	26.2514	18.9261	99.2142	109.64	22.5887	104.427	2.20882	0.00365781			expressed protein
1851	LOC_Os10g36924	912.673	1048.29	1551.81	1768.69	980.483	1660.25	0.759838	5.73518e-05			aquaporin protein
1857	LOC_Os10g38730	695.662	760.197	1208.38	1303.79	727.929	1256.08	0.78706	5.47859e-05			glutathione S-transferase
1858	LOC_Os10g38740	1267.94	1180.78	2397.68	2435.04	1224.36	2416.36	0.980806	4.56397e-12			glutathione S-transferase
1862	LOC_Os10g39260	465.525	394.293	1048.11	1258.74	429.909	1153.42	1.42382	1.06556e-10			aspartic proteinase nepenthesin
1863	LOC_Os10g39880	0	3.15434	16.5357	50.1456	1.57717	33.3406	4.40187	0.0309419			photosynthetic reaction center protein
1865	LOC_Os10g40490	1411.45	1396.32	2718.21	2930.54	1403.89	2824.38	1.00851	6.66351e-14			U-box domain containing protein
1868	LOC_Os10g41838	384.145	334.36	1202.02	1043.71	359.253	1122.86	1.64411	1.5865e-14			F-box protein interaction domain containing protein
1869	LOC_Os10g42970	32.3767	12.6174	212.42	138.538	22.497	175.479	2.96349	1.82529e-05			expressed protein
1870	LOC_Os10g42980	17.5009	30.492	95.3982	81.5928	23.9965	88.4955	1.88278	0.0354643			retrotransposon protein, putative, Ty3-gypsy subclass
1871	LOC_Os10g43020	39.3771	37.8521	164.085	175.935	38.6146	170.01	2.1384	9.49887e-05			retrotransposon protein
1872	LOC_Os11g01330	14062.9	16581.3	29812.6	32967.8	15322.1	31390.2	1.0347	1.69778e-20			expressed protein
1884	LOC_Os11g02710	74.3789	10.5145	185.709	172.535	42.4467	179.122	2.07722	0.0377843			retrotransposon protein, putative, Ty1-copia subclass
1889	LOC_Os11g04150	113.756	70.447	248.035	192.083	92.1015	220.059	1.2566	0.0299782			major facilitator superfamily antiporter
1891	LOC_Os11g05290	283.515	289.148	965.43	1147.4	286.332	1056.41	1.88342	6.27703e-18			stress responsive A B Barrel domain containing protein
1893	LOC_Os11g07050	232.762	177.695	351.065	446.211	205.229	398.638	0.957849	0.0177353			FHA domain containing protein
1895	LOC_Os11g07160	37.627	28.3891	217.508	302.573	33.008	260.041	2.97785	8.26268e-10			receptor protein kinase CLAVATA1 precursor
1896	LOC_Os11g07170	27.1264	10.5145	61.0549	123.239	18.8205	92.147	2.29164	0.0241771			receptor kinase
1897	LOC_Os11g07225	10.5006	16.8232	55.967	87.5423	13.6619	71.7546	2.39292	0.0173816			expressed protein
1901	LOC_Os11g09710	805.918	632.972	1296.14	1297.84	719.445	1296.99	0.850212	8.95544e-05			expressed protein
1904	LOC_Os11g10280	3.50018	0	31.7994	39.9465	1.75009	35.873	4.35739	0.0186018			receptor-like protein kinase
1905	LOC_Os11g10290	1400.07	1283.82	2533.78	3060.58	1341.95	2797.18	1.05965	3.36199e-11			S-domain receptor-like protein kinase
1906	LOC_Os11g10300	59.5031	56.7782	143.733	206.532	58.1407	175.133	1.59083	0.00613233			OsFBX415 - F-box domain containing protein
1908	LOC_Os11g10520	1371.2	1016.75	2887.39	2919.49	1193.97	2903.44	1.28199	5.43417e-13			dehydrogenase
1910	LOC_Os11g10710	634.409	440.557	1213.47	913.67	537.483	1063.57	0.984622	0.000871101			protein kinase domain containing protein
1911	LOC_Os11g11460	638.784	482.615	1025.21	980.814	560.699	1003.01	0.839042	0.000895415			expressed protein
1912	LOC_Os11g11770	889.047	861.136	1555.63	1750	875.091	1652.81	0.917417	1.02308e-07			disease resistance protein RPM1
1913	LOC_Os11g11810	1043.06	958.921	2325.17	2588.02	1000.99	2456.6	1.29524	6.6624e-18			NBS-LRR disease resistance protein
1914	LOC_Os11g11890	2107.99	1619.23	4319.63	4476.56	1863.61	4398.09	1.23878	1.81121e-15			protein kinase domain containing protein
1915	LOC_Os11g11920	1591.71	1327.98	3547.54	3678.48	1459.84	3613.01	1.30739	4.44074e-20			resistance protein
1916	LOC_Os11g11940	1012.43	812.769	1846.91	1944.63	912.599	1895.77	1.05473	7.2811e-09			MLA10
1917	LOC_Os11g11950	671.16	621.406	1133.33	1130.4	646.283	1131.87	0.808465	4.98994e-05			disease resistance protein RPM1
1918	LOC_Os11g11990	2785.27	2823.14	5044.66	5547.46	2804.21	5296.06	0.917328	1.3127e-15			NB-ARC domain containing protein
1928	LOC_Os11g13890	128660	111786	198230	205290	120223	201760	0.74693	2.04036e-14			chlorophyll A-B binding protein
1940	LOC_Os11g21804	847.045	872.702	1733.7	1076.86	859.873	1405.28	0.708661	0.0202166			expressed protein
1942	LOC_Os11g28184	285.265	311.229	1352.11	1195.85	298.247	1273.98	2.09476	1.15798e-25			expressed protein
1945	LOC_Os11g35090	201.261	220.804	371.417	419.013	211.032	395.215	0.905174	0.0121609			kinesin motor domain containing protein
1948	LOC_Os11g35870	2212.12	1947.28	3789.22	3780.47	2079.7	3784.84	0.863858	4.60746e-11			RWD domain containing protein
1949	LOC_Os11g35960	11.3756	8.41158	52.151	90.0921	9.89359	71.1216	2.84572	0.00485731			Leucine rich repeat N-terminal domain containing protein
1950	LOC_Os11g35970	12.2506	0	83.9504	73.0936	6.12532	78.522	3.68024	0.00742065			retrotransposon protein
1951	LOC_Os11g36030	336.018	304.92	518.966	496.356	320.469	507.661	0.663682	0.045413			protein binding protein
1952	LOC_Os11g36100	4.37523	2.1029	45.7911	34.8469	3.23906	40.319	3.63781	0.0131596			retrotransposon protein
1957	LOC_Os11g37670	31.5017	32.5949	114.478	140.238	32.0483	127.358	1.99057	0.00267134			expressed protein
1959	LOC_Os11g37970	2774.77	2160.73	7049.29	5868.74	2467.75	6459.01	1.38812	1.0878e-18			Wound-induced protein precursor
1962	LOC_Os11g38870	1093.81	1306.95	2617.73	2557.43	1200.38	2587.58	1.10811	9.92947e-13			helix-loop-helix DNA-binding domain containing protein
1963	LOC_Os11g40890	366.644	296.508	945.078	950.217	331.576	947.648	1.51501	4.39214e-11			expressed protein
1964	LOC_Os11g40970	996.678	813.821	1642.12	1717.7	905.249	1679.91	0.891997	2.20284e-06			receptor-like protein kinase precursor
1965	LOC_Os11g41160	2599.76	3287.88	3663.29	5292.49	2943.82	4477.89	0.605129	0.00917362			phosphoserine phosphatase, chloroplast precursor
1966	LOC_Os11g41380	65.6285	66.2412	301.458	332.321	65.9348	316.89	2.26487	5.08359e-09			transposon protein
1972	LOC_Os11g44680	3232.42	2544.5	4795.35	4636.34	2888.46	4715.85	0.707215	5.9345e-06			calmodulin binding protein
1975	LOC_Os11g47436	48.1275	36.8007	145.005	152.137	42.4641	148.571	1.80684	0.00318225			transposon protein
1976	LOC_Os11g47443	59.5031	59.9325	296.37	229.48	59.7178	262.925	2.13842	1.48655e-06			transposon protein
1977	LOC_Os12g01360	11412.4	13076.9	23345.9	24890.1	12244.6	24118	0.977961	1.8433e-21			expressed protein
1980	LOC_Os12g02210	176.759	167.18	885.295	594.948	171.97	740.122	2.10561	3.00207e-12			RING finger protein
1982	LOC_Os12g02350	424.397	466.843	676.691	726.686	445.62	701.689	0.655017	0.0167044			RING-H2 finger protein
1984	LOC_Os12g02540	494.401	393.242	740.29	744.535	443.821	742.412	0.742242	0.00820766			BTBN23 - Bric-a-Brac, Tramtrack, Broad Complex BTB domain with non-phototropic hypocotyl 3 NPH3 and coiled-coil domains
1986	LOC_Os12g02750	322.017	307.023	667.788	748.784	314.52	708.286	1.17118	2.98689e-06			expressed protein
1988	LOC_Os12g03070	3095.04	3390.92	5393.18	4596.4	3242.98	4994.79	0.623104	1.04982e-05			FHA domain containing protein
1991	LOC_Os12g03899	2209.49	2105	4609.64	5107.2	2157.25	4858.42	1.1713	1.32539e-22			major facilitator superfamily antiporter
1992	LOC_Os12g05050	36167.4	33159.5	53557.8	58669.5	34663.5	56113.7	0.694936	4.12977e-13			stem-specific protein TSJT1
1993	LOC_Os12g05290	28.0015	27.3377	443.92	493.807	27.6696	468.863	4.0828	1.72026e-28			retrotransposon protein
1994	LOC_Os12g06250	2180.62	1671.8	3041.3	3023.18	1926.21	3032.24	0.65462	0.000315792			expressed protein
1995	LOC_Os12g06980	374.52	360.647	808.977	680.79	367.583	744.884	1.01894	6.78538e-05			SAP domain containing protein
1996	LOC_Os12g07180	300.141	315.434	2626.63	2575.27	307.788	2600.95	3.07903	6.31552e-93			transposon protein, putative, Pong sub-class
1998	LOC_Os12g08030	1538.33	1266.99	3018.4	3492.34	1402.66	3255.37	1.21465	3.69677e-14			expressed protein
2007	LOC_Os12g08770	87120.5	74203.8	124347	126833	80662.2	125590	0.638757	9.74262e-10			photosystem I reaction center subunit N, chloroplast precursor
2008	LOC_Os12g09190	1888.35	1632.9	2828.88	2988.34	1760.62	2908.61	0.724241	1.41994e-06			expressed protein
2010	LOC_Os12g11510	65.6285	123.019	206.06	279.625	94.3239	242.843	1.36433	0.0191411			hcr2-0B
2011	LOC_Os12g11620	122.506	114.608	273.475	209.082	118.557	241.278	1.02512	0.0435478			expressed protein
2013	LOC_Os12g11990	28.0015	28.3891	129.742	65.4443	28.1953	97.5929	1.79132	0.0478806			expressed protein
2015	LOC_Os12g12590	11.3756	4.20579	124.654	66.2942	7.7907	95.4739	3.61528	0.000156287			NADP-dependent oxidoreductase
2016	LOC_Os12g12854	87.5046	94.6303	262.027	202.282	91.0675	232.155	1.35008	0.0055722			expressed protein
2017	LOC_Os12g13445	7.87542	10.5145	115.75	126.639	9.19495	121.194	3.72034	4.02031e-07			expressed protein
2019	LOC_Os12g14699	137.382	73.6014	242.947	276.226	105.492	259.587	1.29909	0.0188512			protein kinase domain containing protein
2020	LOC_Os12g16200	11034.3	9500.89	16578.9	16496.2	10267.6	16537.6	0.687647	2.80448e-10			glutathione synthetase, chloroplast precursor
2021	LOC_Os12g16240	516.277	647.692	842.048	930.668	581.985	886.358	0.606909	0.0287143			nmrA-like family domain containing protein
2022	LOC_Os12g16290	4560.74	3811.5	6699.5	6417.79	4186.12	6558.64	0.647784	1.19564e-06			isoflavone reductase
2024	LOC_Os12g17430	1046.56	1046.19	3165.95	2398.49	1046.37	2782.22	1.41084	1.21347e-15			NBS-LRR disease resistance protein
2025	LOC_Os12g24550	839.169	818.027	1317.77	1388.78	828.598	1353.27	0.707709	0.000119547			expressed protein
2031	LOC_Os12g29160	884.672	1089.3	6186.89	7086.68	986.986	6636.79	2.74938	8.32013e-86			LTPL105
2033	LOC_Os12g31710	3.50018	8.41158	34.3434	52.6954	5.95588	43.5194	2.86927	0.0411281			universal stress protein domain containing protein
2035	LOC_Os12g32710	508.402	474.203	920.911	906.87	491.302	913.891	0.89541	4.33374e-05			NB-ARC domain containing protein
2037	LOC_Os12g34510	429.648	443.711	689.411	764.933	436.679	727.172	0.735722	0.00452478			Core histone H2A H2B H3 H4 domain containing protein
2038	LOC_Os12g35470	31.5017	15.7717	122.11	127.489	23.6367	124.799	2.40051	0.00107356			expressed protein
2043	LOC_Os12g36890	374.52	283.891	503.703	608.547	329.205	556.125	0.75642	0.0343572			CSLD4 - cellulose synthase-like family D
2046	LOC_Os12g38660	1490.2	1345.85	3010.77	2932.24	1418.03	2971.51	1.06731	4.11299e-15			expressed protein
2047	LOC_Os12g38720	3870.33	3767.34	6487.08	6762.01	3818.83	6624.54	0.794689	1.06269e-14			expressed protein
2048	LOC_Os12g38760	2035.36	2445.67	3576.8	5571.26	2240.51	4574.03	1.02964	2.47659e-06			nucleotide pyrophosphatase phosphodiesterase
2050	LOC_Os12g41230	844.42	728.654	1213.47	1211.99	786.537	1212.73	0.624672	0.00338615			tesmin TSO1-like CXC domain containing protein
2052	LOC_Os12g42160	164.509	138.791	282.379	283.025	151.65	282.702	0.898537	0.046966			kinesin motor domain containing protein
2053	LOC_Os12g42810	349.143	299.663	605.461	622.145	324.403	613.803	0.919988	0.00102952			mov34 MPN PAD-1 family protein
2057	LOC_Os12g44030	512.777	607.737	765.73	1002.91	560.257	884.321	0.658481	0.0256793			purple acid phosphatase precursor
336	LOC_Os01g02370	376.27	358.544	1273.25	1405.78	367.407	1339.51	1.86626	5.15731e-23		11.6733	receptor-like kinase ARK1AS
357	LOC_Os01g16200	108.506	113.556	398.129	397.765	111.031	397.947	1.84161	3.66632e-08		2.8461	serpin domain containing protein
375	LOC_Os01g28500	4877.51	3968.17	11636	11995	4422.84	11815.5	1.41764	1.59393e-31		2.08094	SCP-like extracellular protein
376	LOC_Os01g31690	253155	210833	344258	366288	231994	355273	0.614839	5.74927e-08		2.51941	oxygen-evolving enhancer protein 1, chloroplast precursor
379	LOC_Os01g35230	89.2547	78.8586	162.813	230.33	84.0567	196.571	1.22562	0.0313278		3.35329	1-aminocyclopropane-1-carboxylate oxidase homolog 1
381	LOC_Os01g39860	1042.18	1397.37	2027.53	3165.12	1219.78	2596.33	1.08985	1.77271e-05		3.33794	1-aminocyclopropane-1-carboxylate oxidase protein
386	LOC_Os01g41710	468973	357539	813541	864956	413256	839249	1.02206	2.4711e-15		1.75778	chlorophyll A-B binding protein
391	LOC_Os01g46860	3.50018	44.1608	132.286	139.388	23.8305	135.837	2.51099	0.0315935		12.7947	inorganic phosphate transporter
392	LOC_Os01g47070	2722.27	3144.88	4874.21	5006.06	2933.58	4940.14	0.751891	4.36797e-09		3.48645	glycosyl hydrolase
406	LOC_Os01g60740	117.256	196.621	780.993	833.777	156.938	807.385	2.36306	1.46497e-14		3.93492	LTPL16
416	LOC_Os01g64620	82.2543	74.6528	295.098	174.235	78.4536	234.667	1.5807	0.00340059		5.45642	zinc finger, C3HC4 type domain containing protein
420	LOC_Os01g67630	213.511	257.605	490.983	500.606	235.558	495.794	1.07366	0.000579962		2.3663	peptide transporter PTR2
421	LOC_Os01g69200	371.895	437.402	647.436	639.144	404.649	643.29	0.6688	0.022923		2.25005	regulatory protein
422	LOC_Os01g71094	389.396	396.396	634.716	653.593	392.896	644.154	0.71326	0.00890405		1.81595	basic 7S globulin 2 precursor
426	LOC_Os01g74160	311.516	90.4245	936.175	1211.14	200.97	1073.66	2.41748	0.0284838		2.15453	carboxyl-terminal peptidase
427	LOC_Os01g74450	14693.8	15379.5	24116.7	27144.1	15036.7	25630.4	0.769371	6.41878e-15		2.54956	aquaporin protein
428	LOC_Os02g01210	4853.01	4437.11	7962.57	8364.12	4645.06	8163.34	0.813463	1.89783e-14		2.45343	amino acid transporter
432	LOC_Os02g07450	302.766	370.11	2944.63	2701.06	336.438	2822.84	3.06874	2.40979e-78		2.59637	core histone H2A H2B H3 H4
446	LOC_Os02g19770	1289.82	1428.92	1782.04	2393.39	1359.37	2087.71	0.618988	0.00491009		2.05291	eukaryotic translation initiation factor 1A
454	LOC_Os02g30700	46.3775	52.5724	179.349	106.241	49.4749	142.795	1.52917	0.0309419		3.60224	MYB family transcription factor
469	LOC_Os02g37780	388.521	348.029	596.557	651.043	368.275	623.8	0.7603	0.00784991		5.87336	lecithine cholesterol acyltransferase
474	LOC_Os02g41680	4245.72	3377.25	5941.4	5884.88	3811.49	5913.14	0.633571	2.16539e-05		3.2082	phenylalanine ammonia-lyase
475	LOC_Os02g41954	59.5031	76.7557	206.06	229.48	68.1294	217.77	1.67646	0.000606877		7.72847	gibberellin 2-beta-dioxygenase 7
483	LOC_Os02g46460	1792.09	1658.13	2715.67	3114.98	1725.11	2915.32	0.756964	4.62247e-07		2.6284	peptide transporter PTR2
485	LOC_Os02g47390	21.0011	35.7492	203.516	49.2957	28.3752	126.406	2.15536	0.0366867		2.299	expressed protein
487	LOC_Os02g47920	609.907	473.152	896.743	872.873	541.529	884.808	0.708325	0.00839502		5.0784	ZOS2-16 - C2H2 zinc finger protein
492	LOC_Os02g51110	744.664	937.892	1493.3	1501.82	841.278	1497.56	0.831958	4.23e-05		2.3981	aquaporin protein
499	LOC_Os03g04060	1393.07	1286.97	2252.67	2491.13	1340.02	2371.9	0.823786	6.76717e-08		3.44969	CHIT16 - Chitinase family protein precursor
500	LOC_Os03g04190	105.881	60.984	208.604	238.829	83.4323	223.717	1.42299	0.0109996		3.57525	cytochrome P450
503	LOC_Os03g06705	455.024	381.676	633.444	880.523	418.35	756.983	0.855552	0.0061695		2.42602	3-ketoacyl-CoA synthase
505	LOC_Os03g08600	2495.63	2507.7	3740.88	4136.59	2501.67	3938.73	0.654842	3.1415e-07		2.48191	glycosyl transferase
531	LOC_Os03g39610	296952	254341	483674	541651	275647	512662	0.895189	9.99839e-17		1.83209	chlorophyll A-B binding protein
532	LOC_Os03g40720	0	0	17.8077	22.948	0	20.3778	#DIV/0!	0.0130996		4.52958	UDP-glucose 6-dehydrogenase
543	LOC_Os03g57200	272.139	392.19	713.579	532.053	332.165	622.816	0.906907	0.0134536		3.15292	glutathione S-transferase
551	LOC_Os03g62670	532.028	434.248	909.463	904.321	483.138	906.892	0.908495	0.000149463		1.8553	expressed protein
561	LOC_Os04g15840	113.756	170.335	333.258	448.761	142.045	391.009	1.46085	0.000391772		2.99634	expansin precursor
564	LOC_Os04g23910	0	0	87.7664	49.2957	0	68.531	#DIV/0!	9.33027e-06		3.71331	OsMADS25
566	LOC_Os04g28250	666.785	786.483	1259.26	1072.61	726.634	1165.93	0.682182	0.00356318		1.79686	cysteine proteinase inhibitor precursor
568	LOC_Os04g29580	1225.06	993.618	1617.95	2255.7	1109.34	1936.83	0.803992	0.000733422		2.14869	OsWAK37 - OsWAK short gene
570	LOC_Os04g30330	640.534	519.415	849.68	1044.56	579.975	947.119	0.707556	0.00956754		2.16134	OsWAK59 - OsWAK receptor-like cytoplasmic kinase OsWAK-RLCK
575	LOC_Os04g34600	3564.94	4187.92	6887.75	8563.85	3876.43	7725.8	0.994956	1.31534e-11		2.2704	abscisic stress-ripening
580	LOC_Os04g39360	364.894	322.795	787.353	1075.16	343.844	931.255	1.43742	3.46559e-08		4.92923	heavy metal transport detoxification protein
581	LOC_Os04g39380	2051.11	1774.84	3093.45	4094.94	1912.98	3594.19	0.909849	5.12329e-07		2.35529	heavy metal transport detoxification protein
585	LOC_Os04g41620	3890.46	2841.01	11527.9	9988.32	3365.73	10758.1	1.67643	5.39703e-27		2.8943	CHIT2 - Chitinase family protein precursor
586	LOC_Os04g41680	1293.32	918.966	3290.6	2764.81	1106.14	3027.71	1.45269	1.81807e-13		3.8902	CHIT3 - Chitinase family protein precursor
597	LOC_Os04g53050	256.389	329.103	1288.51	1197.54	292.746	1243.03	2.08614	5.70713e-22		2.07851	disease resistance RPP13-like protein 1
598	LOC_Os04g53180	1514.71	1435.23	2462.55	2500.48	1474.97	2481.51	0.750539	9.25164e-08		1.84513	expressed protein
607	LOC_Os05g09724	438.398	495.232	683.051	782.781	466.815	732.916	0.650797	0.020275		11.2081	HAD superfamily phosphatase
622	LOC_Os05g31890	946.8	893.731	1885.07	2908.44	920.265	2396.76	1.38096	7.32689e-10		8.02198	aspartyl protease family protein
625	LOC_Os05g33840	13445.1	11161.1	20510.6	20161.9	12303.1	20336.3	0.725033	4.69158e-10		2.85976	transketolase
633	LOC_Os05g41420	422.647	346.978	632.172	690.989	384.813	661.581	0.781761	0.00716759		1.89082	auxin-induced protein 5NG4
638	LOC_Os05g45440	1064.06	733.911	1358.47	1409.18	898.983	1383.82	0.622293	0.0230249		3.0351	expressed protein
654	LOC_Os06g12310	10860.2	9860.48	15457.1	16877.8	10360.3	16167.4	0.64202	1.04089e-09		3.12169	aquaporin protein
655	LOC_Os06g15020	341.268	171.386	672.875	775.132	256.327	724.004	1.49801	8.78034e-05		2.30603	3-ketoacyl-CoA synthase
662	LOC_Os06g20040	1793.84	1853.7	2816.16	2948.39	1823.77	2882.27	0.66028	9.19939e-07		3.06875	aspartic proteinase nepenthesin-2 precursor
669	LOC_Os06g33200	2525.38	2459.34	3793.03	4785.08	2492.36	4289.06	0.783148	4.41491e-07		19.0427	expressed protein
673	LOC_Os06g36070	788.417	816.975	1371.19	1605.51	802.696	1488.35	0.890788	2.04822e-06		2.08774	expressed protein
677	LOC_Os06g41980	220.512	203.981	501.159	437.712	212.246	469.435	1.14519	0.000301048		5.40325	LYK8
685	LOC_Os06g49660	843.545	728.654	1217.28	1547.71	786.099	1382.5	0.814494	0.000300145		5.77456	transferase family protein
687	LOC_Os06g50400	0	0	30.5274	11.899	0	21.2132	#DIV/0!	0.0129769		8.61966	expansin precursor
700	LOC_Os07g08350	410.397	432.145	697.043	1109.15	421.271	903.098	1.10013	0.000344198		3.78413	C4-dicarboxylate transporter malic acid transport protein
704	LOC_Os07g10850	83.1294	51.521	2392.59	2803.05	67.3252	2597.82	5.27001	2.12482e-121		6.40018	retrotransposon protein
710	LOC_Os07g18570	119.006	73.6014	242.947	271.976	96.3038	257.462	1.41869	0.00463069		42.5084	expressed protein
713	LOC_Os07g25540	394.646	384.83	677.963	692.689	389.738	685.326	0.814287	0.00147923		3.03199	flavin monooxygenase
717	LOC_Os07g32680	14.0007	14.7203	87.7664	81.5928	14.3605	84.6796	2.55991	0.00247107		41.5491	retrotransposon protein
718	LOC_Os07g32710	528.528	482.615	4561.31	5271.24	505.571	4916.27	3.28158	1.24661e-125		2.15672	retrotransposon protein
719	LOC_Os07g33270	1150.69	1401.58	1892.7	2005.82	1276.13	1949.26	0.61115	0.00124546		4.5875	DUF584 domain containing protein
720	LOC_Os07g34940	648.409	698.162	1073.55	1113.4	673.285	1093.48	0.69963	0.000725629		4.20223	aspartic proteinase nepenthesin-1 precursor
723	LOC_Os07g37240	262667	205435	394734	387931	234051	391332	0.74157	3.21687e-09		1.93585	chlorophyll A-B binding protein
726	LOC_Os07g38170	4630.74	4575.9	7586.07	6564.82	4603.32	7075.45	0.620145	4.02031e-07		2.20228	remorin
728	LOC_Os07g38960	171617	149795	246611	256745	160706	251678	0.647157	4.55724e-11		1.97813	chlorophyll A-B binding protein
730	LOC_Os07g39740	163.634	147.203	276.019	324.672	155.418	300.345	0.950466	0.0275238		2.0296	GDSL-like lipase acylhydrolase
734	LOC_Os07g42040	565.28	557.267	1189.3	1665.85	561.274	1427.58	1.34679	3.12389e-09		2.48224	DC1 domain-containing protein
738	LOC_Os07g44780	238.888	229.216	469.359	509.955	234.052	489.657	1.06495	0.000451238		4.38553	GDSL-like lipase acylhydrolase
742	LOC_Os08g05960	235.387	176.643	390.497	504.006	206.015	447.251	1.11833	0.00284666		1.92184	expressed protein
743	LOC_Os08g09950	113.756	93.5789	291.283	233.73	103.667	262.506	1.34039	0.00345067		2.02353	acyl-desaturase, chloroplast precursor
744	LOC_Os08g10010	408.647	625.612	998.501	930.668	517.129	964.585	0.899384	0.00251447		2.01807	acyl-desaturase, chloroplast precursor
745	LOC_Os08g15149	1076.31	967.332	1551.81	1573.21	1021.82	1562.51	0.612726	0.000798523		4.39195	oxidoreductase, 2OG-Fe oxygenase family protein
747	LOC_Os08g23460	0	0	35.6153	19.5483	0	27.5818	#DIV/0!	0.00314696		2.93059	harpin-induced protein 1 domain containing protein
749	LOC_Os08g26840	2334.62	1908.38	3377.1	3314.71	2121.5	3345.9	0.65731	3.36738e-05		3.06278	plant protein of unknown function domain containing protein
752	LOC_Os08g31630	3923.71	4406.62	8478.99	9282.89	4165.16	8880.94	1.09234	3.04205e-22		3.78826	uncharacterized glycosyl hydrolase Rv2006 MT2062
755	LOC_Os08g35590	209.136	124.071	404.488	382.466	166.603	393.477	1.23986	0.003875		2.53252	expressed protein
764	LOC_Os08g43390	3007.53	2272.18	5540.73	5914.63	2639.86	5727.68	1.11749	7.30836e-13		2.1676	cytochrome P450
773	LOC_Os09g16950	3242.92	2939.85	4949.26	6506.18	3091.39	5727.72	0.889707	3.18643e-08		7.43884	cysteine-rich receptor-like protein kinase 25 precursor
776	LOC_Os09g19140	218.762	132.482	398.129	530.353	175.622	464.241	1.4024	0.000601864		6.23908	senescence-induced receptor-like serine threonine-protein kinase precursor
803	LOC_Os09g34250	685.161	566.731	1146.05	1155.9	625.946	1150.97	0.878746	4.07585e-05		3.21534	UDP-glucoronosyl and UDP-glucosyl transferase domain containing protein
809	LOC_Os09g39770	0	0	310.362	0	0	155.181	#DIV/0!	3.36674e-05		11.1217	C2 domain containing protein
831	LOC_Os10g33900	2113.24	1928.36	3192.66	3242.47	2020.8	3217.56	0.671045	5.82057e-07		5.87316	possible lysine decarboxylase domain containing protein
837	LOC_Os11g02330	3.50018	4.20579	36.8873	49.2957	3.85299	43.0915	3.48335	0.0101708		1.69312	LTPL22
840	LOC_Os11g07980	1178.69	1022.01	4044.88	4135.74	1100.35	4090.31	1.89425	1.90317e-47		2.79792	ion channel nompc
881	LOC_Os12g30040	271.264	298.611	656.34	611.946	284.938	634.143	1.15416	1.27802e-05		3.67267	transmembrane amino acid transporter protein
882	LOC_Os12g32390	24.5013	67.2927	223.868	302.573	45.897	263.221	2.5198	2.47932e-05		4.91334	expressed protein
886	LOC_Os12g37510	4872.26	4100.65	6390.41	7848.21	4486.45	7119.31	0.666162	1.93929e-05		2.17869	UDP-glucoronosyl and UDP-glucosyl transferase domain containing protein
891	LOC_Os12g41560	1239.94	850.622	1747.7	1945.48	1045.28	1846.59	0.820971	0.000577126		5.98695	expressed protein
26	LOC_Os01g67790	41.1272	80.9615	0	0	61.0443	0	#NUM!	3.15144e-05	5.58449		F-box protein interaction domain containing protein
206	LOC_Os07g24000	23.6262	13.6688	0	0	18.6475	0	#NUM!	0.0232545	2.38088		AWPM-19-like membrane family protein
208	LOC_Os07g40020	21.0011	38.9036	0	0	29.9523	0	#NUM!	0.0024527	2.58703		GRAS family transcription factor domain containing protein
210	LOC_Os07g41350	12.2506	37.8521	0	0	25.0514	0	#NUM!	0.00768098	3.10846		B12D protein
253	LOC_Os10g05820	26.2514	21.029	0	0	23.6402	0	#NUM!	0.00757611	2.03777		POEI5 - Pollen Ole e I allergen and extensin family protein precursor
278	LOC_Os11g09230	8.75046	37.8521	0	0	23.3013	0	#NUM!	0.0124922	8.26682		ankyrin repeat family protein
290	LOC_Os11g31690	42.0022	37.8521	0	0	39.9272	0	#NUM!	0.000384883	3.05016		expressed protein
326	LOC_Os12g36840	70.8787	88.3216	0	0	79.6002	0	#NUM!	3.41582e-06	8.65383		pathogenesis-related Bet v I family protein
339	LOC_Os01g03640	82.2543	37.8521	0	3.3997	60.0532	1.69985	-5.14276	0.000660474		8.777	multicopper oxidase domain containing protein
342	LOC_Os01g09190	356.144	495.232	109.39	164.036	425.688	136.713	-1.63865	4.89536e-05		8.80423	expressed protein
344	LOC_Os01g11010	590.656	619.303	281.107	334.871	604.98	307.989	-0.974009	0.000645318		6.7531	peptide-N4-asparagine amidase A
346	LOC_Os01g11660	203.886	353.287	78.8625	96.8915	278.586	87.877	-1.66457	0.00108125		5.3732	GDSL-like lipase acylhydrolase
347	LOC_Os01g11720	763.04	826.438	359.969	358.669	794.739	359.319	-1.14522	9.15306e-07		6.40868	transposable element protein
359	LOC_Os01g16714	2754.65	2578.15	1654.84	1598.71	2666.4	1626.78	-0.712877	3.38509e-07		6.32875	flavin monooxygenase
362	LOC_Os01g19750	192.51	173.489	40.7032	16.9985	183	28.8509	-2.66515	2.53843e-05		6.6551	glycosyl hydrolase
368	LOC_Os01g22560	2733.64	2458.29	864.944	953.616	2595.97	909.28	-1.51347	5.5621e-24		5.87112	glycerol-3-phosphate acyltransferase 1
372	LOC_Os01g22710	178.509	247.09	67.4147	112.19	212.8	89.8025	-1.24467	0.0434842		8.55	organic cation transporter-related
373	LOC_Os01g23710	1867.35	1917.84	727.57	558.401	1892.59	642.986	-1.55751	1.21444e-16		8.79734	no apical meristem protein
393	LOC_Os01g47560	2922.65	3051.3	1670.1	1840.09	2986.98	1755.1	-0.767136	2.94658e-08		5.01335	WRKY16
397	LOC_Os01g52900	28.0015	8.41158	0	0	18.2065	0	#NUM!	0.0304949		8.93688	expressed protein
400	LOC_Os01g54210	217.887	415.322	111.934	129.189	316.604	120.561	-1.39291	0.00734194		5.77506	GATA zinc finger domain containing protein
402	LOC_Os01g57854	308.891	311.229	110.662	122.389	310.06	116.526	-1.4119	0.000281138		5.17944	pectinesterase
412	LOC_Os01g63180	296.641	280.737	80.1345	90.942	288.689	85.5383	-1.75487	1.58399e-05		8.2049	laccase-6 precursor
413	LOC_Os01g63540	217.011	322.795	76.3186	86.6924	269.903	81.5055	-1.72747	0.000241125		5.82295	cytochrome P450
434	LOC_Os02g09400	2606.76	2461.44	1568.35	1527.32	2534.1	1547.83	-0.711226	4.58878e-07		6.78412	cytochrome P450
440	LOC_Os02g13600	863.671	892.679	456.639	482.758	878.175	469.699	-0.902773	5.31399e-05		6.75389	expressed protein
441	LOC_Os02g14630	171.509	211.341	49.6071	67.1441	191.425	58.3756	-1.71334	0.00182217		7.22943	hydroquinone glucosyltransferase
444	LOC_Os02g19470	304.516	281.788	162.813	155.536	293.152	159.175	-0.881039	0.0420849		5.26579	expressed protein
453	LOC_Os02g30100	383.27	481.563	214.964	226.93	432.417	220.947	-0.968722	0.00659525		8.71375	cytochrome P450
455	LOC_Os02g32320	10.5006	84.1158	5.08791	0	47.3082	2.54395	-4.21695	0.0328387		7.02481	expressed protein
457	LOC_Os02g32660	604.657	574.091	404.488	352.719	589.374	378.604	-0.638494	0.0396113		6.2106	1,4-alpha-glucan-branching enzyme, chloroplast precursor
459	LOC_Os02g33380	292.265	170.335	80.1345	40.7964	231.3	60.4655	-1.93558	0.00144015		5.20929	pectinesterase inhibitor domain containing protein
465	LOC_Os02g36619	713.163	369.058	194.612	179.334	541.11	186.973	-1.53309	0.000220192		8.36295	exo70 exocyst complex subunit
471	LOC_Os02g40840	3255.17	3233.2	1601.42	1828.19	3244.19	1714.8	-0.919814	2.41475e-11		8.96858	alcohol oxidase
473	LOC_Os02g41610	113.756	55.7267	25.4395	16.9985	84.7414	21.219	-1.99771	0.0435641		7.30129	expressed protein
480	LOC_Os02g43330	276.515	242.885	61.0549	26.3477	259.7	43.7013	-2.5711	2.28946e-06		5.04747	homeobox associated leucine zipper
486	LOC_Os02g47790	209.136	179.798	87.7664	61.1946	194.467	74.4805	-1.38459	0.0127837		6.56509	monodehydroascorbate reductase
511	LOC_Os03g14410	48.1275	47.3152	0	0	47.7214	0	#NUM!	0.000121218		8.93462	retrotransposon protein
513	LOC_Os03g15270	1036.93	1325.88	719.939	658.692	1181.4	689.315	-0.777265	0.000985829		6.20416	gibberellin receptor GID1L2
517	LOC_Os03g20090	1036.05	1068.27	534.23	532.053	1052.16	533.142	-0.980767	1.02358e-06		6.42207	MYB family transcription factor
526	LOC_Os03g27370	444.523	539.393	258.211	166.585	491.958	212.398	-1.21176	0.00128701		9.10721	phospholipase D
536	LOC_Os03g47530	260.764	373.264	83.9504	76.4933	317.014	80.2219	-1.98248	2.77454e-06		5.8552	glycosyl transferase 8 domain containing protein
539	LOC_Os03g48626	19076.9	17008.2	10716.4	11839.5	18042.6	11277.9	-0.677901	5.12761e-10		5.02998	expressed protein
548	LOC_Os03g61360	475.15	636.126	296.37	153.837	555.638	225.103	-1.30356	0.00241527		5.96792	hydrolase, alpha beta fold family domain containing protein
555	LOC_Os04g02620	16088.6	12734.1	8532.42	8161.83	14411.3	8347.13	-0.787854	2.96413e-09		5.21947	oxidoreductase, short chain dehydrogenase reductase family
556	LOC_Os04g02640	1333.57	1331.13	329.442	256.677	1332.35	293.06	-2.18471	1.6319e-25		5.60483	3-ketoacyl-CoA synthase 6
559	LOC_Os04g10530	315.892	229.216	66.1428	103.691	272.554	84.9168	-1.68242	0.000693742		6.62117	amidase
565	LOC_Os04g24110	5490.04	5510.64	3358.02	3145.57	5500.34	3251.8	-0.758284	4.77098e-12		6.62194	anthocyanin 3-O-beta-glucosyltransferase
569	LOC_Os04g29950	35.0018	9.46303	0	0	22.2324	0	#NUM!	0.0141957		5.00218	wall-associated receptor kinase
576	LOC_Os04g35270	128.632	154.563	35.6153	33.1471	141.597	34.3812	-2.0421	0.00104581		8.18384	alpha-1,4-fucosyltransferase
579	LOC_Os04g39150	1802.6	1608.72	871.304	863.524	1705.66	867.414	-0.975534	7.6021e-09		8.58214	pathogenesis-related Bet v I family protein
582	LOC_Os04g40510	846.17	631.92	267.115	299.174	739.045	283.144	-1.38412	8.63451e-07		5.78187	glycosyl hydrolase family 5 protein
584	LOC_Os04g40990	3938.58	4245.75	1503.48	1391.33	4092.17	1447.4	-1.4994	2.49318e-33		7.23237	malate synthase, glyoxysomal
587	LOC_Os04g42270	10699.2	10937.2	6700.77	6542.73	10818.2	6621.75	-0.708173	1.28935e-14		6.23421	60S ribosomal protein L23A
591	LOC_Os04g47480	1462.2	1333.24	882.752	826.128	1397.72	854.44	-0.710024	0.000162168		8.66906	DUF630 DUF632 domains containing protein
594	LOC_Os04g51160	356.144	400.602	214.964	204.832	378.373	209.898	-0.85012	0.0231988		5.47297	transposon protein
595	LOC_Os04g51980	435.773	532.033	99.2142	142.787	483.903	121.001	-1.9997	1.43414e-08		5.37967	transferase family domain containing protein
600	LOC_Os04g58190	539.028	889.525	413.392	407.114	714.277	410.253	-0.799968	0.0347147		6.34268	dof zinc finger domain containing protein
608	LOC_Os05g09740	21500.8	21646.2	7948.58	7762.37	21573.5	7855.47	-1.45749	1.8805e-72		5.70664	HAD superfamily phosphatase
624	LOC_Os05g33130	562.655	182.952	78.8625	61.1946	372.803	70.0286	-2.4124	5.03885e-05		5.33178	CHIT17
627	LOC_Os05g34950	1227.69	1272.25	783.537	755.584	1249.97	769.561	-0.699788	0.000248789		6.34135	cysteine-rich receptor-like protein kinase 6 precursor
632	LOC_Os05g40030	23.6262	8.41158	0	0	16.0189	0	#NUM!	0.046584		5.04274	expressed protein
639	LOC_Os05g46790	141.757	95.6818	15.2637	20.3982	118.72	17.831	-2.7351	0.000215486		7.54266	expressed protein
643	LOC_Os06g02770	511.027	523.621	208.604	208.232	517.324	208.418	-1.31159	5.32927e-06		9.28397	expressed protein
644	LOC_Os06g02780	4846.88	5018.56	3274.07	2982.39	4932.72	3128.23	-0.657038	4.28468e-08		9.28397	aspartic protease
645	LOC_Os06g02810	553.904	559.37	240.404	252.428	556.637	246.416	-1.17564	2.47065e-05		9.28397	expressed protein
658	LOC_Os06g17020	487.401	542.547	172.989	94.3417	514.974	133.665	-1.94588	3.88662e-07		8.69568	anthocyanin 3-O-beta-glucosyltransferase
663	LOC_Os06g20200	1366.82	1335.34	922.183	777.682	1351.08	849.932	-0.668694	0.00104103		5.54846	gibberellin receptor GID1L2
665	LOC_Os06g23260	211.761	281.788	39.4313	79.893	246.775	59.6621	-2.04831	0.000245277		5.89321	transposon protein
666	LOC_Os06g23274	5227.53	5350.82	3013.31	3010.44	5289.17	3011.87	-0.812381	2.76643e-14		7.09347	zinc finger, C3HC4 type, domain containing protein
667	LOC_Os06g29700	250.263	255.502	115.75	121.539	252.883	118.645	-1.09182	0.016001		6.25331	OsFBD11 - F-box and FBD domain containing protein
670	LOC_Os06g33720	2559.51	2714.84	1549.27	1359.88	2637.17	1454.57	-0.858396	8.64944e-09		8.94705	flavin-containing monooxygenase family protein
671	LOC_Os06g34400	422.647	401.653	272.203	192.083	412.15	232.143	-0.828156	0.0412648		6.15933	zinc finger, C3HC4 type domain containing protein
683	LOC_Os06g48560	1692.34	1250.17	642.348	556.701	1471.26	599.525	-1.29516	8.44796e-09		5.87277	transferase family protein
708	LOC_Os07g17330	704.412	1011.49	367.601	441.961	857.953	404.781	-1.08376	0.000256809		6.00631	B12D protein
714	LOC_Os07g31770	124.257	27.3377	0	3.3997	75.7971	1.69985	-5.47866	0.000329777		6.18412	chalcone synthase
716	LOC_Os07g32630	2443.13	3709.51	1217.28	1316.53	3076.32	1266.91	-1.27989	1.60297e-09		8.64823	UDP-glucoronosyl and UDP-glucosyl transferase domain containing protein
724	LOC_Os07g37454	416.522	439.505	145.005	157.236	428.014	151.121	-1.50196	3.41582e-06		7.90658	urate anion exchanger
731	LOC_Os07g40290	205.636	291.251	101.758	127.489	248.443	114.623	-1.11602	0.0339793		8.32416	OsGH3.8 - Probable indole-3-acetic acid-amido synthetase
732	LOC_Os07g40630	2018.73	1752.76	950.166	1110.85	1885.75	1030.51	-0.871779	1.98435e-06		8.05988	BRASSINOSTEROID INSENSITIVE 1 precursor
765	LOC_Os08g43410	333.393	389.036	72.5026	130.889	361.214	101.696	-1.8286	3.90717e-05		9.13159	LRP1
768	LOC_Os09g03140	290.515	282.84	75.0466	103.691	286.677	89.3688	-1.68159	9.6902e-05		7.5108	cytokinin-O-glucosyltransferase 2
771	LOC_Os09g08990	305.391	377.47	69.9587	64.5943	341.431	67.2765	-2.34342	1.56312e-09		5.30415	cytochrome P450
789	LOC_Os09g25540	466.4	458.431	209.876	150.437	462.416	180.156	-1.35994	7.02656e-05		9.38501	receptor-like protein kinase 2 precursor
805	LOC_Os09g37080	468.15	324.897	206.06	226.08	396.524	216.07	-0.875907	0.0392349		6.71373	expressed protein
807	LOC_Os09g38239	3040.79	2766.36	1780.77	1569.81	2903.57	1675.29	-0.793419	1.01895e-07		7.93929	sulfotransferase domain containing protein
811	LOC_Os10g03320	3371.55	3051.3	1605.23	1735.55	3211.43	1670.39	-0.943029	6.56507e-12		7.39172	UDP-glucoronosyl and UDP-glucosyl transferase domain containing protein
812	LOC_Os10g07010	351.769	315.434	146.277	187.834	333.602	167.055	-0.997799	0.0170223		6.25558	3-ketoacyl-CoA synthase
815	LOC_Os10g09990	1479.7	1624.49	880.208	1088.75	1552.1	984.481	-0.656782	0.00191587		9.4926	cytokinin-O-glucosyltransferase 3
820	LOC_Os10g25400	392.896	726.551	202.244	225.23	559.723	213.737	-1.38888	0.000608775		9.33754	GDSL-like lipase acylhydrolase
826	LOC_Os10g31250	11.3756	39.955	0	0	25.6653	0	#NUM!	0.00732423		7.74734	expressed protein
829	LOC_Os10g32810	929.299	1132.41	703.403	616.196	1030.85	659.799	-0.643741	0.0109469		5.47159	beta-amylase
830	LOC_Os10g32990	2008.23	2003.01	595.285	856.725	2005.62	726.005	-1.466	2.46948e-12		8.71267	receptor-like protein kinase 2 precursor
832	LOC_Os10g34480	16065	13827.6	9108.62	8272.32	14946.3	8690.47	-0.78228	1.54458e-11		7.58292	cytochrome P450
841	LOC_Os11g09200	99.7553	140.894	0	0	120.325	0	#NUM!	1.67195e-07		5.7346	expressed protein
851	LOC_Os11g26570	221.387	62.0354	10.1758	13.5988	141.711	11.8873	-3.57546	5.30383e-05		6.82606	dehydrin
853	LOC_Os11g26950	872.421	849.57	615.637	379.917	860.996	497.777	-0.790507	0.0195745		5.76018	UDP-glucoronosyl and UDP-glucosyl transferase domain containing protein
858	LOC_Os11g31705	208.261	211.341	21.6236	22.0981	209.801	21.8608	-3.2626	3.61821e-10		7.78303	expressed protein
864	LOC_Os11g42850	229.262	211.341	33.0714	49.2957	220.302	41.1835	-2.41934	2.02159e-06		7.75887	expressed protein
865	LOC_Os11g45540	1071.93	923.171	616.909	628.095	997.552	622.502	-0.680314	0.00325708		7.41168	TKL_IRAK_DUF26-lh.11 - DUF26 kinases have homology to DUF26 containing loci
883	LOC_Os12g34524	2374	2214.35	1012.49	1129.55	2294.18	1071.02	-1.09899	6.15386e-13		7.38103	peroxidase precursor
887	LOC_Os12g38370	377.145	324.897	209.876	159.786	351.021	184.831	-0.925351	0.026668		5.73226	RALFL41
892	LOC_Os12g41660	556.529	624.56	339.618	362.918	590.545	351.268	-0.749475	0.0115725		4.95718	expressed protein
894	LOC_Os12g43140	69.1287	26.2862	2.54395	1.69985	47.7074	2.1219	-4.49078	0.00283571		4.97712	late embryogenesis abundant protein D-34
895	LOC_Os12g43510	385.02	537.29	190.796	161.486	461.155	176.141	-1.38852	0.000106476		5.09202	expressed protein
409	LOC_Os01g62190	308.016	281.788	101.758	144.487	294.902	123.123	-1.26014	0.00480084		2.63867	ZOS1-15 - C2H2 zinc finger protein
546	LOC_Os03g60570	132.132	901.091	50.8791	45.896	516.612	48.3875	-3.41637	0.0386896		3.81446	ZOS3-22 - C2H2 zinc finger protein
835	LOC_Os10g39710	1195.31	1334.29	595.285	560.951	1264.8	578.118	-1.12947	3.95542e-09		3.89075	strictosidine synthase
855	LOC_Os11g27264	4321.85	3469.78	2529.96	2262.5	3895.82	2396.23	-0.701158	1.97337e-05		1.81159	Serine Carboxypeptidase homologue
849	LOC_Os11g24180	41.1272	38.9036	0	5.94948	40.0154	2.97474	-3.74972	0.0378473		1.90975	Serine Carboxypeptidase homologue
596	LOC_Os04g52670	1638.96	1640.26	825.513	1070.91	1639.61	948.209	-0.790075	0.000136908		2.13385	Auxin-responsive SAUR gene family member
843	LOC_Os11g11410	76.129	65.1898	10.1758	11.049	70.6594	10.6124	-2.73513	0.00466189		2.53204	Auxin-responsive Aux IAA gene family member
862	LOC_Os11g42230	202.136	199.775	82.6785	69.6939	200.955	76.1862	-1.39927	0.00608913		2.40209	F-box domain containing protein
836	LOC_Os10g41330	612.532	853.776	300.186	464.909	733.154	382.548	-0.938476	0.0118628		2.96719	AP2 domain containing protein
615	LOC_Os05g24780	595.906	955.766	386.681	310.223	775.836	348.452	-1.15479	0.000656391		4.01058	Calmodulin-related calcium sensor protein
871	LOC_Os12g05680	699.162	664.515	268.387	235.429	681.839	251.908	-1.43653	2.03103e-08		2.10529	bZIP transcription factor
694	LOC_Os07g03220	53.3778	19.9775	0	4.24963	36.6777	2.12481	-4.10949	0.0370528		2.33709	bZIP transcription factor domain containing protein
335	LOC_Os01g01680	241.513	238.679	83.9504	93.4918	240.096	88.7211	-1.43626	0.00154162		1.8339	expressed protein
337	LOC_Os01g02790	507.527	302.817	90.3103	79.0431	405.172	84.6767	-2.2585	5.39024e-08		2.07263	protein kinase domain containing protein
338	LOC_Os01g03390	3921.96	3316.27	2369.69	2011.77	3619.11	2190.73	-0.724222	7.90898e-06		2.22912	BBTI7 - Bowman-Birk type bran trypsin inhibitor precursor
340	LOC_Os01g04300	1828.85	1673.91	957.798	1153.35	1751.38	1055.57	-0.730462	0.00012903		2.26998	glycosyl hydrolase family 10 protein
341	LOC_Os01g06580	2247.99	2422.54	1381.37	1496.72	2335.27	1439.04	-0.698477	4.94494e-06		2.09428	fasciclin domain containing protein
355	LOC_Os01g14900	77.0041	64.1383	15.2637	18.6984	70.5712	16.981	-2.05515	0.0378757		3.12282	glycerol-3-phosphate acyltransferase
356	LOC_Os01g15770	1758.84	1288.02	708.491	718.187	1523.43	713.339	-1.09467	6.54456e-07		4.78786	transmembrane protein 136
358	LOC_Os01g16310	968.676	859.033	602.917	521.004	913.855	561.961	-0.701496	0.00443213		4.80321	glycosyl hydrolase, family 31
361	LOC_Os01g19220	800.667	845.364	419.752	391.816	823.016	405.784	-1.02021	9.27801e-06		3.58084	beta-D-xylosidase
364	LOC_Os01g21034	765.665	582.502	297.642	209.932	674.084	253.787	-1.40931	1.00102e-05		3.4693	pectinesterase
365	LOC_Os01g21250	875.046	2387.84	404.488	362.068	1631.44	383.278	-2.08968	0.0199386		1.72501	late embryogenesis abundant protein
366	LOC_Os01g21630	875.046	757.043	466.815	398.615	816.044	432.715	-0.91523	0.000305505		3.2184	pectinacetylesterase domain containing protein
369	LOC_Os01g22570	1498.95	1139.77	454.096	477.658	1319.36	465.877	-1.50182	7.17851e-12		2.05636	glycerol-3-phosphate acyltransferase
370	LOC_Os01g22640	5594.17	6240.34	3501.75	3992.1	5917.26	3746.93	-0.659221	5.92656e-07		2.28929	GDSL-like lipase acylhydrolase
374	LOC_Os01g27890	136.507	169.283	25.4395	23.7979	152.895	24.6187	-2.63472	1.39585e-05		4.60881	cytochrome P450
378	LOC_Os01g33160	574.03	413.219	170.445	160.636	493.625	165.54	-1.57623	2.98689e-06		1.68928	stress responsive A B Barrel domain containing protein
380	LOC_Os01g38610	3068.79	4305.68	1349.57	1293.59	3687.23	1321.58	-1.48028	3.64792e-16		2.08881	helix-loop-helix DNA-binding domain containing protein
382	LOC_Os01g40280	333.393	916.863	265.843	191.233	625.128	228.538	-1.45172	0.00659874		3.14171	integral membrane protein
385	LOC_Os01g41420	166.259	249.193	59.7829	62.0446	207.726	60.9137	-1.76984	0.000946188		4.18509	transmembrane amino acid transporter protein
387	LOC_Os01g42520	7092.25	12161	4378.14	3639.38	9626.65	4008.76	-1.26388	0.0182427		3.37332	expressed protein
390	LOC_Os01g46790	200.386	165.077	61.0549	66.2942	182.731	63.6745	-1.52094	0.00532542		2.2787	expressed protein
394	LOC_Os01g48130	1617.09	1702.29	950.166	1018.21	1659.69	984.188	-0.753907	9.02897e-06		2.68069	no apical meristem protein
395	LOC_Os01g50750	761.29	800.152	493.527	404.565	780.721	449.046	-0.797945	0.00231219		4.34156	zinc finger, C3HC4 type domain containing protein
396	LOC_Os01g50940	549.529	567.782	302.73	246.478	558.656	274.604	-1.0246	0.000579555		4.28921	helix-loop-helix DNA-binding domain containing protein
398	LOC_Os01g53240	12975.2	12934.9	8220.78	7898.36	12955	8059.57	-0.68474	2.84747e-14		2.93769	BURP domain containing protein
399	LOC_Os01g53779	955.55	882.165	543.134	510.805	918.858	526.97	-0.802122	0.000347798		1.91828	expressed protein
403	LOC_Os01g57880	230.137	173.489	86.4944	81.5928	201.813	84.0436	-1.26381	0.0194005		2.44573	plastocyanin-like domain containing protein
404	LOC_Os01g60080	56.003	56.7782	7.63186	0	56.3906	3.81593	-3.88535	0.0100921		3.92931	monocopper oxidase
405	LOC_Os01g60640	783.166	957.869	421.024	505.706	870.518	463.365	-0.909725	0.000542901		1.82003	WRKY21
407	LOC_Os01g61610	98.8802	267.068	31.7994	28.8975	182.974	30.3484	-2.59194	0.000284949		2.37627	flavonol synthase flavanone 3-hydroxylase
410	LOC_Os01g62480	2418.63	3417.21	1278.34	1221.34	2917.92	1249.84	-1.2232	2.83402e-10		1.99116	laccase precursor protein
411	LOC_Os01g62490	1685.34	1432.07	783.537	738.585	1558.71	761.061	-1.03426	2.30824e-08		2.1443	laccase precursor protein
414	LOC_Os01g63980	71.7538	115.659	21.6236	18.6984	93.7065	20.161	-2.21658	0.0090675		2.7266	ZOS1-17 - C2H2 zinc finger protein
415	LOC_Os01g64380	288.765	284.942	89.0383	147.037	286.854	118.038	-1.28107	0.00874965		1.94981	expressed protein
417	LOC_Os01g64860	3249.05	2446.72	1737.52	1636.11	2847.88	1686.81	-0.75559	5.84201e-05		3.66732	OsSub11 - Putative Subtilisin homologue
418	LOC_Os01g65690	33643.8	29137.7	14074.4	14692.7	31390.8	14383.5	-1.12592	4.60665e-29		1.89259	4,5-DOPA dioxygenase extradiol
419	LOC_Os01g65760	182.01	75.7043	30.5274	16.9985	128.857	23.763	-2.43898	0.00344779		1.80058	retrotransposon protein
423	LOC_Os01g71350	1734.34	2155.47	1168.95	1025.86	1944.91	1097.4	-0.825606	2.08312e-05		2.26229	glycosyl hydrolases family 17
424	LOC_Os01g72530	796.292	1815.85	335.802	267.727	1306.07	301.764	-2.11374	0.00407889		2.77838	OsCML31 - Calmodulin-related calcium sensor protein
425	LOC_Os01g73200	1012.43	1844.24	436.288	481.908	1428.33	459.098	-1.63746	4.83776e-08		3.14664	peroxidase precursor
430	LOC_Os02g02310	101.505	108.299	19.0796	15.2987	104.902	17.1892	-2.60948	0.00049738		3.96992	auxin-induced protein 5NG4
431	LOC_Os02g05744	3160.67	3182.73	2073.32	1961.63	3171.7	2017.47	-0.652706	5.14931e-07		4.47905	endoglucanase
437	LOC_Os02g11130	3755.7	3458.21	1339.39	1430.42	3606.96	1384.91	-1.38099	8.90836e-27		2.08122	cytokinin-O-glucosyltransferase 3
438	LOC_Os02g11680	280.89	229.216	94.1262	84.1426	255.053	89.1344	-1.51674	0.000703487		3.08963	glucosyltransferase
439	LOC_Os02g11700	1757.97	1428.92	1004.86	804.879	1593.44	904.87	-0.816364	0.000211878		2.07744	cytokinin-O-glucosyltransferase 3
445	LOC_Os02g19640	867.171	1077.73	512.606	583.049	972.453	547.828	-0.827906	0.000946188		2.26447	IQ calmodulin-binding motif family protein
447	LOC_Os02g20360	4701.62	4002.86	1916.87	1970.98	4352.24	1943.92	-1.16279	3.10148e-18		2.22789	tyrosine aminotransferase
448	LOC_Os02g22160	378.02	473.152	145.005	210.782	425.586	177.893	-1.25844	0.00131229		2.10477	DNA binding protein
449	LOC_Os02g26670	773.541	778.072	499.887	506.556	775.806	503.221	-0.624504	0.0133557		3.44646	F-box Kelch-repeat protein
450	LOC_Os02g26720	282.64	80.9615	15.2637	10.1991	181.801	12.7314	-3.83589	1.86048e-06		2.92785	Inositol 1, 3, 4-trisphosphate 5 6-kinase
452	LOC_Os02g29500	1873.47	1755.92	1109.16	1234.09	1814.7	1171.63	-0.631214	0.000284732		3.24605	expressed protein
456	LOC_Os02g32650	327.267	261.811	99.2142	153.837	294.539	126.525	-1.21903	0.0123848		2.10904	expressed protein
458	LOC_Os02g32814	2206.87	2051.38	1408.08	1351.38	2129.12	1379.73	-0.625872	6.01693e-05		3.68147	heavy metal-associated domain containing protein
460	LOC_Os02g34490	119.006	147.203	50.8791	52.6954	133.105	51.7872	-1.36189	0.047179		4.86871	Leucine Rich Repeat family protein
461	LOC_Os02g34710	315.892	333.309	165.357	175.085	324.6	170.221	-0.931257	0.0199078		2.72676	expressed protein
462	LOC_Os02g36110	517.152	593.017	38.1593	78.1931	555.085	58.1762	-3.25421	1.13353e-16		4.23768	cytochrome P450
463	LOC_Os02g36140	994.053	892.679	368.873	533.753	943.366	451.313	-1.06369	0.00012455		2.45773	terpene synthase
466	LOC_Os02g37654	1826.22	3141.73	965.43	1014.81	2483.97	990.12	-1.32697	1.90785e-07		2.53056	lecithin%3Acholesterol acyltransferase
477	LOC_Os02g42640	110.256	140.894	19.0796	28.0475	125.575	23.5636	-2.41392	0.000602199		2.9351	CBS domain-containing protein
478	LOC_Os02g43030	39.3771	51.521	0	4.24963	45.449	2.12481	-4.41884	0.00714482		3.23429	integral membrane protein
484	LOC_Os02g46970	952.925	1289.08	554.582	386.716	1121	470.649	-1.25206	8.40169e-06		3.41955	AMP-binding domain containing protein
488	LOC_Os02g48210	1628.46	1326.93	952.71	946.817	1477.69	949.764	-0.637707	0.0023272		4.86932	lectin-like protein kinase
489	LOC_Os02g48860	777.916	987.31	535.502	597.498	882.613	566.5	-0.639705	0.0235079		3.05348	aspartic proteinase nepenthesin-2 precursor
490	LOC_Os02g50490	4669.25	4978.61	2832.69	3072.48	4823.93	2952.59	-0.708229	4.51387e-09		2.22104	endoglucanase
491	LOC_Os02g50690	308.016	214.495	113.206	58.6449	261.256	85.9254	-1.60431	0.00402891		3.73807	GDSL-like lipase acylhydrolase
493	LOC_Os02g51440	64.7534	17.8746	0	0	41.314	0	#NUM!	0.000613963		1.91735	laccase precursor protein
495	LOC_Os03g01820	717.538	877.959	464.271	447.061	797.749	455.666	-0.807957	0.00205148		2.81204	fatty acid hydroxylase
496	LOC_Os03g02040	5416.54	5063.77	3463.59	3360.61	5240.16	3412.1	-0.61895	6.61548e-08		1.83385	remorin
498	LOC_Os03g03810	73.5039	253.399	48.3351	11.899	163.451	30.117	-2.44021	0.014927		2.06284	DEF8 - Defensin and Defensin-like DEFL family
501	LOC_Os03g04870	93.6299	93.5789	25.4395	11.049	93.6044	18.2443	-2.35913	0.00732423		3.86756	expressed protein
502	LOC_Os03g06170	282.64	327	134.829	86.6924	304.82	110.761	-1.46051	0.00111412		3.3136	hsp20 alpha crystallin family protein
504	LOC_Os03g07100	82.2543	92.5274	17.8077	16.9985	87.3909	17.4031	-2.32814	0.00538436		3.24125	LTPL82
506	LOC_Os03g08790	2254.99	1736.99	1210.92	1388.78	1995.99	1299.85	-0.618762	0.00455385		1.87511	aspartic proteinase nepenthesin precursor
508	LOC_Os03g13200	8067.05	8175.01	4280.2	3937.7	8121.03	4108.95	-0.982892	6.15478e-22		2.96013	peroxidase precursor
509	LOC_Os03g13690	262.514	259.708	0	0	261.111	0	#NUM!	3.03979e-10		2.21013	expressed protein
514	LOC_Os03g16350	1542.71	2276.39	1058.28	1162.7	1909.55	1110.49	-0.782032	0.00141253		4.75862	DNA binding protein
515	LOC_Os03g16960	110.256	196.621	43.2472	33.997	153.438	38.6221	-1.99016	0.00319052		2.04109	cysteine-rich repeat secretory protein 55 precursor
518	LOC_Os03g20330	1072.81	793.843	484.623	555.851	933.325	520.237	-0.84321	0.00231228		2.92062	VQ domain containing protein
519	LOC_Os03g20740	477.775	565.679	212.42	264.327	521.727	238.373	-1.13007	0.000460798		2.06423	expressed protein
522	LOC_Os03g21710	218.762	174.54	43.2472	71.3937	196.651	57.3205	-1.77852	0.00200527		2.04881	WRKY79
523	LOC_Os03g24760	1394.82	1265.94	969.246	765.783	1330.38	867.514	-0.616883	0.00806888		4.40823	terpene synthase
524	LOC_Os03g24820	630.908	324.897	41.9752	24.6478	477.903	33.3115	-3.84262	3.24791e-16		4.55537	expressed protein
525	LOC_Os03g26530	10666.8	10034	4885.66	4614.25	10350.4	4749.95	-1.1237	1.11084e-30		2.47466	3-ketoacyl-CoA synthase
527	LOC_Os03g27980	112.006	105.145	44.5192	20.3982	108.575	32.4587	-1.74202	0.0396766		2.23175	glucan endo-1,3-beta-glucosidase precursor
528	LOC_Os03g28160	10085.8	12135.8	7523.74	7012.73	11110.8	7268.24	-0.612285	2.17072e-06		2.53945	jacalin-like lectin domain containing protein
529	LOC_Os03g28170	1664.34	1891.56	1165.13	1028.41	1777.95	1096.77	-0.696951	0.000152846		2.40072	expressed protein
530	LOC_Os03g36150	35.8769	33.6463	0	2.54978	34.7616	1.27489	-4.76905	0.0137567		4.02265	retrotransposon protein
535	LOC_Os03g47280	168.884	120.917	35.6153	44.1961	144.9	39.9057	-1.86039	0.00412055		4.31868	VQ domain containing protein
538	LOC_Os03g48430	1471.83	1863.17	1039.2	1086.2	1667.5	1062.7	-0.649943	0.00199804		3.18617	1-aminocyclopropane-1-carboxylate oxidase homolog 4
540	LOC_Os03g51350	135.632	69.3956	30.5274	23.7979	102.514	27.1627	-1.91612	0.0275238		3.14367	expressed protein
541	LOC_Os03g55010	2467.63	2941.95	1112.98	1275.74	2704.79	1194.36	-1.17928	7.21812e-13		2.4455	UDP-glucoronosyl and UDP-glucosyl transferase domain containing protein
545	LOC_Os03g58940	6604.85	5706.21	3436.88	3939.4	6155.53	3688.14	-0.738989	6.86963e-08		2.03056	LTPL83
547	LOC_Os03g61290	47.2525	6.30869	0	0	26.7806	0	#NUM!	0.00901479		3.21001	ATCHX
549	LOC_Os03g61720	13103.8	11573.3	8000.73	6694.86	12338.6	7347.8	-0.74779	7.08589e-09		2.24118	glycerol-3-phosphate acyltransferase
550	LOC_Os03g62200	868.921	1036.73	373.961	317.022	952.824	345.492	-1.46356	5.88424e-10		3.66843	ammonium transporter protein
552	LOC_Os03g62860	75.254	103.042	7.63186	16.1486	89.1479	11.8902	-2.90643	0.00151053		3.55118	glucan endo-1,3-beta-glucosidase precursor
553	LOC_Os03g63390	1932.1	1913.64	1016.31	991.013	1922.87	1003.66	-0.937988	6.61818e-10		4.21967	plastocyanin-like domain containing protein
554	LOC_Os04g02510	1285.44	1637.1	881.48	890.722	1461.27	886.101	-0.721684	0.000848344		3.17317	ZOS4-01 - C2H2 zinc finger protein
557	LOC_Os04g08280	1319.57	1008.34	680.507	589.848	1163.95	635.178	-0.873802	0.000336965		1.80655	retrotransposon protein
558	LOC_Os04g10000	170.634	181.901	5.08791	28.0475	176.267	16.5677	-3.41132	1.61894e-05		1.83218	sex determination protein tasselseed-2
562	LOC_Os04g16970	882.922	828.541	497.343	373.967	855.731	435.655	-0.973972	0.000209605		2.69093	zinc finger, C3HC4 type domain containing protein
563	LOC_Os04g22120	714.913	695.007	278.563	429.212	704.96	353.888	-0.99425	0.00245254		2.88059	protein kinase
567	LOC_Os04g29090	1222.44	1592.94	815.337	677.391	1407.69	746.364	-0.915381	8.0468e-05		2.33034	FAD-binding and arabino-lactone oxidase domains containing protein
571	LOC_Os04g31350	696.537	501.541	372.689	325.521	599.039	349.105	-0.778987	0.0255375		2.30683	expressed protein
573	LOC_Os04g32480	131.257	159.82	66.1428	51.8455	145.539	58.9941	-1.30276	0.0489801		3.12408	zinc-finger protein
574	LOC_Os04g33240	1190.94	1160.8	353.609	512.505	1175.87	433.057	-1.4411	4.44054e-09		2.27052	sex determination protein tasselseed-2
577	LOC_Os04g37680	148.758	124.071	22.8956	57.7949	136.414	40.3453	-1.75752	0.0308439		1.9593	alpha beta hydrolase fold
578	LOC_Os04g39100	303.641	390.087	198.428	182.734	346.864	190.581	-0.863965	0.0410877		2.38653	peroxidase precursor
583	LOC_Os04g40730	8258.69	7119.36	3950.76	4129.79	7689.02	4040.27	-0.928347	4.57073e-15		2.24469	oxidoreductase, short chain dehydrogenase reductase family
588	LOC_Os04g44500	823.419	889.525	642.348	482.758	856.472	562.553	-0.606417	0.0416968		4.58871	GEM
589	LOC_Os04g46130	1781.59	1313.26	396.857	385.866	1547.43	391.361	-1.9833	4.046e-20		2.28836	plastocyanin-like domain containing protein
592	LOC_Os04g47780	3382.93	4260.47	2369.69	2635.62	3821.7	2502.66	-0.610754	0.000398103		4.05394	transmembrane amino acid transporter protein
599	LOC_Os04g53800	1693.21	1651.82	834.416	676.541	1672.52	755.479	-1.14656	5.76282e-10		2.09631	leucoanthocyanidin reductase
601	LOC_Os05g01140	602.032	325.949	188.252	203.982	463.99	196.117	-1.24238	0.00473342		2.69824	methyltransferase
602	LOC_Os05g01810	2781.77	2802.11	1182.94	1128.7	2791.94	1155.82	-1.27235	8.30409e-22		1.9991	xylem cysteine proteinase 2 precursor
603	LOC_Os05g03920	1459.58	1627.64	885.295	861.824	1543.61	873.56	-0.821329	3.75819e-06		1.84182	TKL_IRAK_DUF26-lf.3， DUF26 kinases
604	LOC_Os05g06814	1008.93	1180.78	473.175	479.358	1094.85	476.267	-1.2009	1.09592e-08		4.05551	expressed protein
605	LOC_Os05g06970	357.894	390.087	122.11	146.187	373.991	134.148	-1.47917	3.85883e-05		4.81735	peroxidase precursor
606	LOC_Os05g07060	2261.12	2320.55	1182.94	1483.12	2290.83	1333.03	-0.781164	1.18872e-05		1.93535	fasciclin domain containing protein
612	LOC_Os05g15880	616.033	184.003	101.758	115.59	400.018	108.674	-1.88006	0.00263517		4.48785	glycosyl hydrolase
613	LOC_Os05g17604	724.538	573.039	391.769	268.576	648.789	330.173	-0.974529	0.00442821		1.85638	SHR5-receptor-like kinase
614	LOC_Os05g19910	2154.36	2446.72	812.793	1067.51	2300.54	940.15	-1.29101	7.96646e-12		2.30302	transferase family protein
616	LOC_Os05g25920	676.411	773.866	226.412	348.469	725.138	287.441	-1.33499	2.24668e-05		3.80698	expressed protein
619	LOC_Os05g28780	115.506	82.013	35.6153	18.6984	98.7595	27.1568	-1.8626	0.0330842		2.73016	GCRP10 - Glycine and cysteine rich family protein precursor
620	LOC_Os05g30660	154.008	168.232	43.2472	39.0966	161.12	41.1719	-1.9684	0.000551367		1.93784	leucine zipper protein-like
621	LOC_Os05g31140	14909.9	25166.4	8308.55	7337.41	20038.2	7822.98	-1.35696	0.00489203		1.99844	glycosyl hydrolases family 17
629	LOC_Os05g37600	991.427	782.277	595.285	546.502	886.852	570.893	-0.635472	0.0215795		3.47159	glycerol-3-phosphate acyltransferase
631	LOC_Os05g39830	266.889	310.177	111.934	98.5914	288.533	105.263	-1.45474	0.000433541		2.97561	expressed protein
637	LOC_Os05g45180	7277.76	7072.04	3576.8	3254.36	7174.9	3415.58	-1.07083	1.25344e-23		2.45932	anthocyanidin 5,3-O-glucosyltransferase
640	LOC_Os05g48840	282.64	260.759	103.03	126.639	271.7	114.834	-1.24246	0.00483108		3.87308	expressed protein
641	LOC_Os05g50610	163.634	422.682	110.662	82.4428	293.158	96.5524	-1.60229	0.0115008		2.2074	WRKY8
642	LOC_Os06g01250	10231	14921.1	7583.52	6594.57	12576.1	7089.05	-0.827018	0.0368355		3.62194	cytochrome P450
647	LOC_Os06g03830	1384.32	1520.39	987.054	730.086	1452.36	858.57	-0.75839	0.00113437		2.55519	retinol dehydrogenase
648	LOC_Os06g05550	8976.22	5706.21	3003.14	3194.02	7341.22	3098.58	-1.24441	0.00194771		3.92726	GDSL-like lipase acylhydrolase
649	LOC_Os06g06550	73.5039	71.4985	0	0	72.5012	0	#NUM!	6.516e-06		3.62451	plant protein of unknown function domain containing protein
650	LOC_Os06g07790	1498.95	1611.87	908.191	763.233	1555.41	835.712	-0.896219	2.05254e-06		2.0968	retrotransposon protein
651	LOC_Os06g09310	613.407	774.917	331.986	343.37	694.162	337.678	-1.03963	0.000174882		3.71267	zinc finger, C3HC4 type domain containing protein
652	LOC_Os06g09340	1330.07	1110.33	778.449	724.136	1220.2	751.293	-0.69967	0.00137129		2.06797	pectinesterase
656	LOC_Os06g15170	11441.2	11620.6	6217.42	5750.6	11530.9	5984.01	-0.946323	3.93035e-23		3.59653	3-ketoacyl-CoA synthase
659	LOC_Os06g18670	9114.48	12372.4	5578.89	5072.36	10743.4	5325.62	-1.01243	7.37888e-11		3.96998	anthocyanidin 3-O-glucosyltransferase
661	LOC_Os06g19530	2882.4	2603.39	1656.11	1712.6	2742.89	1684.36	-0.703501	1.03603e-06		2.1216	oxidoreductase, short chain dehydrogenase reductase family
664	LOC_Os06g22330	2395.88	2283.75	1443.69	1487.37	2339.81	1465.53	-0.674968	3.52936e-06		4.16725	expressed protein
668	LOC_Os06g29790	345.643	435.3	164.085	198.883	390.471	181.484	-1.10538	0.00387471		4.53422	phosphate transporter 1
672	LOC_Os06g35970	7345.14	5261.45	2533.78	3162.57	6303.29	2848.17	-1.14607	5.91032e-10		2.47092	meiosis 5
674	LOC_Os06g38710	19.251	15.7717	0	0	17.5114	0	#NUM!	0.0288039		2.69265	expressed protein
675	LOC_Os06g39390	3159.79	3087.05	1606.51	1351.38	3123.42	1478.94	-1.07856	1.59097e-13		2.93416	transferase family protein
680	LOC_Os06g44040	558.279	627.715	356.153	269.426	592.997	312.79	-0.922831	0.00352143		2.78363	DOMON domain containing protein
681	LOC_Os06g46680	659.785	541.496	381.593	364.618	600.64	373.105	-0.686918	0.029034		3.05606	cytochrome P450
682	LOC_Os06g48250	731.539	853.776	435.016	519.304	792.657	477.16	-0.732224	0.00810441		4.31975	ATPase
684	LOC_Os06g49000	1299.44	1163.95	786.081	613.646	1231.7	699.864	-0.815503	0.000381353		3.36862	expressed protein
686	LOC_Os06g49970	668.535	567.782	353.609	401.165	618.159	377.387	-0.711932	0.0209923		3.06673	alpha-amylase precursor
688	LOC_Os07g01070	215.261	485.769	78.8625	69.6939	350.515	74.2782	-2.23847	1.54517e-05		2.06473	peptide transporter
689	LOC_Os07g01110	133.007	199.775	43.2472	48.4458	166.391	45.8465	-1.8597	0.00216044		2.7059	laccase precursor protein
690	LOC_Os07g01600	1190.94	1120.84	541.862	440.261	1155.89	491.062	-1.23503	6.32903e-09		4.43651	dirigent
692	LOC_Os07g02140	278.265	530.981	131.014	118.14	404.623	124.577	-1.69955	0.000175518		2.56418	flavin-containing monooxygenase family protein
695	LOC_Os07g03730	1604.83	1552.99	576.205	975.714	1578.91	775.96	-1.02488	0.000264592		4.46648	SCP-like extracellular protein
702	LOC_Os07g09050	136.507	173.489	57.2389	70.5438	154.998	63.8914	-1.27856	0.0484117		3.27057	exostosin family protein
703	LOC_Os07g09190	832.169	676.081	165.357	271.126	754.125	218.242	-1.78888	3.84631e-08		3.87408	transketolase
705	LOC_Os07g12100	22.7512	13.6688	0	0	18.21	0	#NUM!	0.0254212		3.16538	expressed protein
707	LOC_Os07g14600	346.518	316.486	138.645	102.841	331.502	120.743	-1.45708	0.00024501		2.62208	hydrolase
709	LOC_Os07g18154	11091.2	10531.3	6442.56	5561.06	10811.3	6001.81	-0.849065	5.9172e-14		2.79451	aldehyde oxidase 4
712	LOC_Os07g23430	234.512	172.437	38.1593	96.8915	203.475	67.5254	-1.59135	0.0248383		3.40859	fatty acid desaturase
721	LOC_Os07g35540	2620.76	2996.63	1609.05	1914.88	2808.7	1761.97	-0.672714	8.3558e-05		2.48425	TKL_IRAK_DUF26-lc.19 - DUF26 kinases have homology to DUF26 containing loci
722	LOC_Os07g36630	2248.87	1744.35	904.375	988.463	1996.61	946.419	-1.077	2.10661e-08		2.78187	CSLF8 - cellulose synthase-like family F%3B beta1,3%3B1,4 glucan synthase
725	LOC_Os07g38130	668.535	1416.3	560.942	437.712	1042.42	499.327	-1.06188	0.00978161		1.90522	polygalacturonase inhibitor 1 precursor
727	LOC_Os07g38810	1896.23	1868.42	1065.92	1157.6	1882.32	1111.76	-0.759673	2.20284e-06		2.63753	lectin receptor-type protein kinase
733	LOC_Os07g41060	165.384	271.274	21.6236	18.6984	218.329	20.161	-3.43686	1.36859e-09		2.84616	dihydroflavonol-4-reductase
735	LOC_Os07g43800	1952.23	2093.43	1027.76	1192.45	2022.83	1110.1	-0.865684	2.68279e-07		3.25738	EF hand family protein
736	LOC_Os07g44090	1712.47	1808.49	931.087	906.87	1760.48	918.979	-0.937864	4.67922e-09		3.95165	myb-related protein Hv33
737	LOC_Os07g44410	2429.13	2903.05	1408.08	1604.66	2666.09	1506.37	-0.82365	1.12569e-06		3.12568	WD40-like Beta Propeller Repeat family protein
739	LOC_Os07g47830	343.018	398.499	142.461	152.137	370.758	147.299	-1.33173	0.00020828		4.19767	pectinesterase
740	LOC_Os07g48060	1165.56	1183.93	637.26	648.493	1174.75	642.877	-0.869735	5.35586e-06		2.53955	peroxidase precursor
741	LOC_Os07g48450	6337.96	5598.96	3330.03	3420.95	5968.46	3375.49	-0.822261	4.01855e-12		3.74566	no apical meristem protein
746	LOC_Os08g16260	8462.57	7945.79	2981.51	3273.91	8204.18	3127.71	-1.39125	6.39049e-39		2.29767	cytochrome P450 protein
748	LOC_Os08g24790	214.386	220.804	96.6702	78.1931	217.595	87.4317	-1.31542	0.00780156		2.10635	AIR12
750	LOC_Os08g30080	4277.23	3729.49	2119.11	1735.55	4003.36	1927.33	-1.05461	7.65082e-12		2.70088	1-aminocyclopropane-1-carboxylate oxidase homolog 4
751	LOC_Os08g31250	98.0052	97.7847	20.3516	38.2466	97.8949	29.2991	-1.74038	0.0484706		1.82916	C1-like domain containing protein
754	LOC_Os08g34580	1159.44	1358.47	820.425	781.931	1258.95	801.178	-0.65203	0.00213136		2.38822	trehalose-6-phosphate synthase
756	LOC_Os08g35760	4199.35	2544.5	1988.1	2169.86	3371.93	2078.98	-0.697697	0.00757485		2.11384	Cupin domain containing protein
758	LOC_Os08g37345	268.639	353.287	97.9422	153.837	310.963	125.889	-1.30459	0.00652452		1.98441	DNA binding protein
759	LOC_Os08g37760	1106.06	1163.95	599.101	563.501	1135.01	581.301	-0.965343	9.17021e-07		2.32515	zinc finger, C3HC4 type domain containing protein
760	LOC_Os08g39660	232.762	460.534	53.423	28.8975	346.648	41.1602	-3.07415	5.77385e-09		2.05063	cytochrome P450
761	LOC_Os08g39730	1614.46	677.133	366.329	363.768	1145.8	365.049	-1.65019	2.47065e-05		3.05896	cytochrome P450
762	LOC_Os08g39840	2865.78	3438.24	967.974	1044.56	3152.01	1006.27	-1.64726	4.05001e-27		2.8564	lipoxygenase, chloroplast precursor
766	LOC_Os08g43654	218.762	153.511	404.488	434.312	186.136	419.4	1.17197	0.00179451		2.53934	MATE efflux family protein
[truncated: 58 more rows]

## Sheet: Tab. S4 Groups of DEGs
	Groups	H3K27me3 (panda/WT)	Gene Number	Freq %
	Down-regulated genes	↑	469	37.945
		↓	143	11.5696
		N.S	624	50.4854
	Up-regulated genes	↓	183	24.0157
		↑	94	12.336
		N.S	485	63.6483
	↑:increased in the panda muttant;↓:reduced in the panda mutant; N.S, no signifaicant differences between wild type and panda

## Sheet: Tab.S5 anti-Flag ChIP Rep1
chromosome	start	end	gene ID	strand	DL peak -log10(q-value)	distance to gene	gene function annotation
Chr1	141936	144554	LOC_Os01g01295	+	11.9456	23	expressed protein
Chr1	145577	147852	LOC_Os01g01302	+	11.9456	0	shikimate kinase putative expressed
Chr1	412579	415830	LOC_Os01g01780	+	5.18421	112	exostosin family protein putative expressed
Chr1	416241	420497	LOC_Os01g01790	-	5.18421	26	expressed protein
Chr1	482332	482956	LOC_Os01g01880	+	5.23212	0	expressed protein
Chr1	1168647	1171130	LOC_Os01g03060	-	5.05707	0	splicing factor putative expressed
Chr1	1733867	1738307	LOC_Os01g04005	-	30.3465	635	expressed protein
Chr1	1738965	1739492	LOC_Os01g04010	+	30.3465	0	expressed protein
Chr1	1746416	1748549	LOC_Os01g04020	+	7.93558	0	AP2 domain containing protein expressed
Chr1	1746416	1748549	LOC_Os01g04020	+	5.13823	0	AP2 domain containing protein expressed
Chr1	1746416	1748549	LOC_Os01g04020	+	9.88087	0	AP2 domain containing protein expressed
Chr1	1928166	1930290	LOC_Os01g04324	+	38.39	0	expressed protein
Chr1	1930994	1931904	LOC_Os01g04330	-	38.39	0	OsCML16 - Calmodulin-related calcium sensor protein expressed
Chr1	1957777	1967451	LOC_Os01g04409	-	5.60679	0	OsWAK1 - OsWAK receptor-like cytoplasmic kinase OsWAK-RLCK expressed
Chr1	1957777	1967451	LOC_Os01g04409	-	8.62146	0	OsWAK1 - OsWAK receptor-like cytoplasmic kinase OsWAK-RLCK expressed
Chr1	2215586	2222837	LOC_Os01g04814	-	13.6658	0	vacuolar protein sorting-associating protein 4B putative expressed
Chr1	2215586	2222837	LOC_Os01g04814	-	5.85926	0	vacuolar protein sorting-associating protein 4B putative expressed
Chr1	2215586	2222837	LOC_Os01g04814	-	5.05707	0	vacuolar protein sorting-associating protein 4B putative expressed
Chr1	2215586	2222837	LOC_Os01g04814	-	6.7678	0	vacuolar protein sorting-associating protein 4B putative expressed
Chr1	2215586	2222837	LOC_Os01g04814	-	4.25237	0	vacuolar protein sorting-associating protein 4B putative expressed
Chr1	2982483	2986968	LOC_Os01g06280	+	7.12672	0	TKL_IRAK_CrRLK1L-1.4 - The CrRLK1L-1 subfamily has homology to the CrRLK1L homolog expressed
Chr1	2982483	2986968	LOC_Os01g06280	+	5.00779	0	TKL_IRAK_CrRLK1L-1.4 - The CrRLK1L-1 subfamily has homology to the CrRLK1L homolog expressed
Chr1	2985356	2989299	LOC_Os01g06290	-	7.12672	0	splicing factor arginine%2Fserine-rich putative expressed
Chr1	2985356	2989299	LOC_Os01g06290	-	5.00779	0	splicing factor arginine%2Fserine-rich putative expressed
Chr1	3044483	3047221	LOC_Os01g06460	+	7.20963	0	uncharacterized Cys-rich domain containing protein putative expressed
Chr1	3047504	3051989	LOC_Os01g06470	+	6.12841	0	expressed protein
Chr1	3097346	3098527	LOC_Os01g06580	-	31.7753	0	fasciclin domain containing protein expressed
Chr1	3099428	3105235	LOC_Os01g06590	-	31.7753	0	zinc finger C3HC4 type domain containing protein expressed
Chr1	3099428	3105235	LOC_Os01g06590	-	12.7498	0	zinc finger C3HC4 type domain containing protein expressed
Chr1	3099428	3105235	LOC_Os01g06590	-	9.53518	0	zinc finger C3HC4 type domain containing protein expressed
Chr1	3099428	3105235	LOC_Os01g06590	-	4.04431	0	zinc finger C3HC4 type domain containing protein expressed
Chr1	3108117	3113963	LOC_Os01g06600	-	4.52703	512	glutaryl-CoA dehydrogenase mitochondrial precursor putative expressed
Chr1	3430549	3430923	LOC_Os01g07270	+	4.4939	350	transposon protein putative unclassified expressed
Chr1	3431606	3435618	LOC_Os01g07280	-	4.4939	121	disease resistance protein putative expressed
Chr1	3473760	3477924	LOC_Os01g07360	-	13.1095	510	KIP1 putative expressed
Chr1	3478537	3478980	LOC_Os01g07364	-	13.1095	0	expressed protein
Chr1	3479338	3484579	LOC_Os01g07370	-	13.1095	0	KIP1 putative expressed
Chr1	3720115	3723166	LOC_Os01g07750	-	4.12817	0	expressed protein
Chr1	3724314	3729284	LOC_Os01g07760	-	26.338	0	phospholipase D putative expressed
Chr1	4123420	4126379	LOC_Os01g08410	+	6.92096	73	early fruit mRNA putative expressed
Chr1	4152864	4154680	LOC_Os01g08440	-	60.2939	0	UDP-glucoronosyl and UDP-glucosyl transferase domain containing protein expressed
Chr1	4167511	4171559	LOC_Os01g08460	-	5.64506	0	TMS membrane protein%2Ftumour differentially expressed protein putative expressed
Chr1	4326578	4328863	LOC_Os01g08690	+	18.9477	0	holocarboxylase synthetase putative expressed
Chr1	4329152	4338486	LOC_Os01g08700	-	18.9477	0	GIGANTEA putative expressed
Chr1	4329152	4338486	LOC_Os01g08700	-	6.45763	0	GIGANTEA putative expressed
Chr1	4454755	4457084	LOC_Os01g08880	-	9.21816	759	expressed protein
Chr1	4459084	4484478	LOC_Os01g08890	-	4.52008	0	expressed protein
Chr1	4459084	4484478	LOC_Os01g08890	-	5.18421	0	expressed protein
Chr1	4459084	4484478	LOC_Os01g08890	-	7.21738	0	expressed protein
Chr1	4459084	4484478	LOC_Os01g08890	-	11.039	0	expressed protein
Chr1	4459084	4484478	LOC_Os01g08890	-	4.47259	0	expressed protein
Chr1	4459084	4484478	LOC_Os01g08890	-	10.2411	0	expressed protein
Chr1	4459084	4484478	LOC_Os01g08890	-	6.51069	0	expressed protein
Chr1	4459084	4484478	LOC_Os01g08890	-	6.51069	0	expressed protein
Chr1	4527986	4532893	LOC_Os01g09010	+	6.14872	0	transferase family protein putative expressed
Chr1	4534021	4540216	LOC_Os01g09020	+	6.14872	447	WD domain G-beta repeat domain containing protein expressed
Chr1	4581148	4584690	LOC_Os01g09120	-	5.52694	650	Twin LOV 1 putative expressed
Chr1	4646427	4648260	LOC_Os01g09220	+	242.464	0	transposon protein putative CACTA En%2FSpm sub-class expressed
Chr1	4650095	4651961	LOC_Os01g09230	+	242.464	0	expressed protein
Chr1	4726659	4731243	LOC_Os01g09300	+	4.93945	126	oxidoreductase putative expressed
Chr1	4732052	4733048	LOC_Os01g09305	-	4.93945	23	EMB1895 putative expressed
Chr1	4734012	4737606	LOC_Os01g09310	-	8.86542	14	EMB1895 putative expressed
Chr1	4738905	4744591	LOC_Os01g09320	-	8.86542	0	NADP-dependent malic enzyme chloroplast precursor putative expressed
Chr1	4738905	4744591	LOC_Os01g09320	-	5.84479	0	NADP-dependent malic enzyme chloroplast precursor putative expressed
Chr1	4738905	4744591	LOC_Os01g09320	-	4.26819	0	NADP-dependent malic enzyme chloroplast precursor putative expressed
Chr1	4738905	4744591	LOC_Os01g09320	-	13.0578	0	NADP-dependent malic enzyme chloroplast precursor putative expressed
Chr1	4747121	4748910	LOC_Os01g09330	+	8.15199	918	expressed protein
Chr1	5028289	5037189	LOC_Os01g09760	+	26.2243	0	DIRP family protein putative expressed
Chr1	5037238	5040698	LOC_Os01g09770	-	26.2243	0	expressed protein
Chr1	5128149	5128667	LOC_Os01g09870	-	9.87631	0	expressed protein
Chr1	5270103	5275678	LOC_Os01g10110	-	8.51016	0	cytokinin dehydrogenase precursor putative expressed
Chr1	5663323	5668903	LOC_Os01g10600	-	5.42609	0	aquaporin protein putative expressed
Chr1	5668988	5671470	LOC_Os01g10610	-	5.42609	54	BES1%2FBZR1 homolog protein putative expressed
Chr1	5699651	5707758	LOC_Os01g10680	-	8.49488	0	GIL1 putative expressed
Chr1	5983581	5985875	LOC_Os01g11160	-	6.12841	49	amino acid permease family protein putative expressed
Chr1	6653077	6655383	LOC_Os01g12200	+	4.3281	298	expressed protein
Chr1	7157780	7164385	LOC_Os01g12890	+	11.0124	0	OsEMF1	-6605
Chr1	7450837	7453683	LOC_Os01g13370	-	6.09256	624	seven in absentia protein family domain containing protein expressed
Chr1	7571236	7576817	LOC_Os01g13540	+	4.83608	0	NIN putative expressed
Chr1	7571236	7576817	LOC_Os01g13540	+	7.98366	0	NIN putative expressed
Chr1	7578091	7582923	LOC_Os01g13550	-	7.98366	0	beta-amylase putative expressed
Chr1	7679030	7685923	LOC_Os01g13730	+	4.4939	0	WD domain G-beta repeat domain containing protein expressed
Chr1	7679030	7685923	LOC_Os01g13730	+	6.38345	0	WD domain G-beta repeat domain containing protein expressed
Chr1	7686884	7693987	LOC_Os01g13740	-	6.38345	0	myb-like DNA-binding domain containing protein expressed
Chr1	7686884	7693987	LOC_Os01g13740	-	5.81432	0	myb-like DNA-binding domain containing protein expressed
Chr1	7712339	7721253	LOC_Os01g13760	+	15.9232	0	dnaJ domain containing protein expressed
Chr1	7718189	7722451	LOC_Os01g13770	-	15.9232	0	DUF250 domain containing protein putative expressed
Chr1	7903813	7904466	LOC_Os01g14110	-	4.04431	651	expressed protein
Chr1	8084372	8087044	LOC_Os01g14440	+	49.075	0	WRKY1 expressed
Chr1	8329704	8334052	LOC_Os01g14860	+	4.5846	0	CGMC_GSK.1 - CGMC includes CDA MAPK GSK3 and CLKC kinases expressed
Chr1	8329704	8334052	LOC_Os01g14860	+	4.04541	0	CGMC_GSK.1 - CGMC includes CDA MAPK GSK3 and CLKC kinases expressed
Chr1	8334519	8338574	LOC_Os01g14870	+	4.04541	0	zinc finger matrin-type protein 5 putative expressed
Chr1	8404247	8408377	LOC_Os01g15000	+	11.3116	0	lipase putative expressed
Chr1	8420923	8430280	LOC_Os01g15020	-	7.5072	61	lissencephaly type-1-like homology motif putative expressed
Chr1	8540621	8544588	LOC_Os01g15260	+	49.9306	517	dynein light chain type 1 domain containing protein expressed
Chr1	8545997	8546894	LOC_Os01g15270	-	49.9306	0	expressed protein
Chr1	8786512	8792386	LOC_Os01g15630	+	49.5067	0	zinc finger C3HC4 type domain containing protein expressed
Chr1	8792646	8797363	LOC_Os01g15640	-	49.5067	0	no apical meristem protein putative expressed
Chr1	8792646	8797363	LOC_Os01g15640	-	5.64506	0	no apical meristem protein putative expressed
Chr1	9114002	9114253	LOC_Os01g16140	+	11.9456	0	expressed protein
Chr1	9114577	9117425	LOC_Os01g16146	-	11.9456	0	phenazine biosynthesis protein putative expressed
Chr1	9159606	9165693	LOC_Os01g16180	+	8.85137	0	MT-A70 domain containing protein expressed
Chr1	9770015	9771037	LOC_Os01g17050	-	26.0757	0	VQ domain containing protein putative expressed
Chr1	9878631	9885134	LOC_Os01g17180	+	7.33435	781	proteasome subunit putative expressed
Chr1	9887626	9889328	LOC_Os01g17190	+	7.33435	699	OsCam3 - Calmodulin expressed
Chr1	9913390	9917318	LOC_Os01g17240	+	4.48231	0	transporter major facilitator family putative expressed
Chr1	9917474	9921595	LOC_Os01g17250	-	4.48231	0	BRASSINOSTEROID INSENSITIVE 1-associated receptor kinase 1 precursor putative expressed
Chr1	9917474	9921595	LOC_Os01g17250	-	5.52694	0	BRASSINOSTEROID INSENSITIVE 1-associated receptor kinase 1 precursor putative expressed
Chr1	10003950	10007768	LOC_Os01g17390	+	12.4117	0	OsFBX5 - F-box domain containing protein expressed
Chr1	10008036	10011595	LOC_Os01g17396	-	12.4117	0	expressed protein
Chr1	10262946	10267962	LOC_Os01g18280	+	6.78294	0	SNF7 domain containing protein putative expressed
Chr1	10622795	10627552	LOC_Os01g18800	+	7.37818	0	CAMK_KIN1%2FSNF1%2FNim1_like.9 - CAMK includes calcium%2Fcalmodulin depedent protein kinases expressed
Chr1	10622795	10627552	LOC_Os01g18800	+	14.6906	0	CAMK_KIN1%2FSNF1%2FNim1_like.9 - CAMK includes calcium%2Fcalmodulin depedent protein kinases expressed
Chr1	10622795	10627552	LOC_Os01g18800	+	5.24462	0	CAMK_KIN1%2FSNF1%2FNim1_like.9 - CAMK includes calcium%2Fcalmodulin depedent protein kinases expressed
Chr1	10622795	10627552	LOC_Os01g18800	+	16.6778	0	CAMK_KIN1%2FSNF1%2FNim1_like.9 - CAMK includes calcium%2Fcalmodulin depedent protein kinases expressed
Chr1	10628391	10630541	LOC_Os01g18810	-	16.6778	0	expressed protein
Chr1	10628391	10630541	LOC_Os01g18810	-	4.18373	0	expressed protein
Chr1	10802151	10804527	LOC_Os01g19120	-	28.5867	264	expressed protein
Chr1	10805496	10808081	LOC_Os01g19130	-	28.5867	0	protein phosphatase 2C putative expressed
Chr1	10805496	10808081	LOC_Os01g19130	-	7.5072	0	protein phosphatase 2C putative expressed
Chr1	11202595	11203335	LOC_Os01g19740	-	15.5033	0	calvin cycle protein CP12 putative expressed
Chr1	11227601	11227945	LOC_Os01g19790	+	4.30311	632	hypothetical protein
Chr1	11863920	11864332	LOC_Os01g21250	-	90.8737	0	late embryogenesis abundant protein putative expressed
Chr1	12870228	12874264	LOC_Os01g22900	+	42.3537	0	neutral%2Falkaline invertase putative expressed
Chr1	12875498	12882540	LOC_Os01g22910	-	42.3537	397	retrotransposon protein putative unclassified expressed
Chr1	13922344	13927455	LOC_Os01g24750	-	5.00779	0	Ser%2FThr protein phosphatase family protein putative expressed
Chr1	13922344	13927455	LOC_Os01g24750	-	4.6606	0	Ser%2FThr protein phosphatase family protein putative expressed
Chr1	14340133	14357449	LOC_Os01g25386	-	7.5072	0	multidrug resistance-associated protein putative expressed
Chr1	14340133	14357449	LOC_Os01g25386	-	5.66485	0	multidrug resistance-associated protein putative expressed
Chr1	15168092	15170244	LOC_Os01g27200	+	27.4559	0	retrotransposon protein putative unclassified expressed
Chr1	15170345	15171860	LOC_Os01g27210	-	27.4559	0	glutathione S-transferase putative expressed
Chr1	16046649	16056268	LOC_Os01g28680	+	39.6865	0	WD domain G-beta repeat domain containing protein expressed
Chr1	16130515	16131447	LOC_Os01g28790	+	80.6322	0	PRAS-rich protein putative expressed
Chr1	16134735	16135215	LOC_Os01g28800	-	10.2255	780	retrotransposon protein putative unclassified
Chr1	16232120	16234469	LOC_Os01g28989	+	7.31898	41	expressed protein
Chr1	16235700	16241298	LOC_Os01g29000	+	7.31898	685	retrotransposon putative centromere-specific expressed
Chr1	17151655	17157856	LOC_Os01g31360	+	4.82233	0	expressed protein
Chr1	17159673	17161710	LOC_Os01g31370	-	5.81432	0	glycosyltransferase putative expressed
Chr1	17904775	17910174	LOC_Os01g32660	+	5.05707	0	STE_MEK_ste7_MAP2K.2 - STE kinases include homologs to sterile 7 sterile 11 and sterile 20 from yeast expressed
Chr1	17904775	17910174	LOC_Os01g32660	+	5.85926	0	STE_MEK_ste7_MAP2K.2 - STE kinases include homologs to sterile 7 sterile 11 and sterile 20 from yeast expressed
Chr1	17911523	17912150	LOC_Os01g32670	-	5.85926	429	expressed protein
Chr1	17975816	17977327	LOC_Os01g32770	-	10.5588	0	DUF260 domain containing protein putative expressed
Chr1	17975816	17977327	LOC_Os01g32770	-	7.20963	0	DUF260 domain containing protein putative expressed
Chr1	18124929	18128894	LOC_Os01g33000	+	5.63911	0	expressed protein
Chr1	19009708	19014185	LOC_Os01g34480	+	30.4859	0	NAD dependent epimerase%2Fdehydratase family protein putative expressed
Chr1	19016352	19020551	LOC_Os01g34490	-	30.4859	456	retrotransposon protein putative unclassified expressed
Chr1	19389831	19392858	LOC_Os01g35040	+	10.9383	0	ZOS1-09 - C2H2 zinc finger protein expressed
Chr1	19394462	19405480	LOC_Os01g35050	-	8.29167	693	early-responsive to dehydration protein-related putative expressed
Chr1	19823676	19826681	LOC_Os01g35789	+	17.2246	147	expressed protein
Chr1	19827391	19830009	LOC_Os01g35800	+	17.2246	0	retrotransposon protein putative unclassified expressed
Chr1	20041617	20044744	LOC_Os01g36229	+	7.12672	235	expressed protein
Chr1	20595192	20598852	LOC_Os01g36940	+	62.456	0	OsFBX13 - F-box domain containing protein expressed
Chr1	20599314	20602261	LOC_Os01g36950	-	62.456	0	N-rich protein putative expressed
Chr1	20662990	20665064	LOC_Os01g37040	+	6.12841	0	retrotransposon protein putative Ty1-copia subclass expressed
Chr1	20665462	20671097	LOC_Os01g37050	-	6.12841	0	ribonuclease III domain protein putative expressed
Chr1	20744297	20745785	LOC_Os01g37140	+	4.50282	0	retrotransposon protein putative unclassified expressed
Chr1	21138870	21143094	LOC_Os01g37790	+	9.21816	0	expressed protein
Chr1	21143775	21146236	LOC_Os01g37800	-	4.3281	0	ras-related protein putative expressed
Chr1	21241628	21242888	LOC_Os01g37920	-	29.9316	66	expressed protein
Chr1	21447486	21450091	LOC_Os01g38244	-	10.9383	209	expressed protein
Chr1	21900045	21903309	LOC_Os01g38980	-	32.4186	0	calmodulin-binding protein putative expressed
Chr1	21900045	21903309	LOC_Os01g38980	-	10.0684	0	calmodulin-binding protein putative expressed
Chr1	22088204	22091020	LOC_Os01g39270	-	5.47946	140	NAD binding domain of 6-phosphogluconate dehydrogenase containing protein expressed
Chr1	22091548	22091889	LOC_Os01g39280	-	5.47946	103	expressed protein
Chr1	22332527	22333242	LOC_Os01g39590	-	16.6322	803	expressed protein
Chr1	22604519	22606808	LOC_Os01g40070	+	74.9399	0	expressed protein
Chr1	22617780	22624147	LOC_Os01g40094	+	6.86857	0	protein phosphatase 2C putative expressed
Chr1	22948164	22952187	LOC_Os01g40620	+	4.36966	0	Uncharacterized ACR COG1565 containing protein putative expressed
Chr1	22954908	22959225	LOC_Os01g40630	-	46.4214	0	uncharacterized protein PA4923 putative expressed
Chr1	23030252	23031000	LOC_Os01g40760	+	6.31119	89	expressed protein
Chr1	23447260	23450935	LOC_Os01g41420	+	38.6353	0	transmembrane amino acid transporter protein putative expressed
Chr1	23911517	23913299	LOC_Os01g42190	+	5.81432	0	heat shock protein DnaJ putative expressed
Chr1	24282735	24285310	LOC_Os01g42700	-	8.49488	0	expressed protein
Chr1	24312601	24317553	LOC_Os01g42730	+	8.49488	88	GDSL-like lipase%2Facylhydrolase putative expressed
Chr1	24611689	24615486	LOC_Os01g43140	+	13.0625	31	lipase putative expressed
Chr1	24616103	24623185	LOC_Os01g43150	-	13.0625	0	OsFtsH9 FtsH protease homologue of AtFtsH11 expressed
Chr1	24762630	24768257	LOC_Os01g43330	-	4.4939	107	extra-large G-protein-related putative expressed
Chr1	24808514	24813403	LOC_Os01g43370	+	15.0582	0	CPuORF17 - conserved peptide uORF-containing transcript expressed
Chr1	24808519	24813010	LOC_Os01g43372	+	15.0582	0	expressed protein
Chr1	24813546	24818485	LOC_Os01g43380	-	15.0582	0	glycosyltransferase family protein 1 putative expressed
Chr1	24839124	24843618	LOC_Os01g43410	+	12.6542	0	CAMK_CAMK_like.9 - CAMK includes calcium%2Fcalmodulin depedent protein kinases expressed
Chr1	24839124	24843618	LOC_Os01g43410	+	51.4558	0	CAMK_CAMK_like.9 - CAMK includes calcium%2Fcalmodulin depedent protein kinases expressed
Chr1	24843730	24846915	LOC_Os01g43420	-	51.4558	0	expressed protein
Chr1	25040214	25044050	LOC_Os01g43700	+	16.5179	0	cytochrome P450 72A1 putative expressed
Chr1	25045176	25049414	LOC_Os01g43710	-	16.5179	0	cytochrome P450 72A1 putative expressed
Chr1	25132885	25138147	LOC_Os01g43870	+	6.92096	0	NLI interacting factor-like phosphatase putative expressed
Chr1	25132885	25138147	LOC_Os01g43870	+	8.15199	0	NLI interacting factor-like phosphatase putative expressed
Chr1	25132885	25138147	LOC_Os01g43870	+	8.85137	0	NLI interacting factor-like phosphatase putative expressed
Chr1	25132885	25138147	LOC_Os01g43870	+	13.1642	0	NLI interacting factor-like phosphatase putative expressed
Chr1	25466363	25474257	LOC_Os01g44394	+	4.12454	0	mitotic checkpoint protein putative expressed
Chr1	25476744	25482973	LOC_Os01g44430	-	6.51069	0	retrotransposon protein putative unclassified expressed
Chr1	25681570	25683076	LOC_Os01g45250	+	30.4859	0	DUF1645 domain containing protein putative expressed
Chr1	25692717	25705090	LOC_Os01g45274	+	4.26819	0	carbonic anhydrase chloroplast precursor putative expressed
Chr1	25692717	25705090	LOC_Os01g45274	+	7.31898	0	carbonic anhydrase chloroplast precursor putative expressed
Chr1	25692717	25705090	LOC_Os01g45274	+	7.38656	0	carbonic anhydrase chloroplast precursor putative expressed
Chr1	25692717	25705090	LOC_Os01g45274	+	19.9913	0	carbonic anhydrase chloroplast precursor putative expressed
Chr1	25773953	25776179	LOC_Os01g45430	+	5.12963	0	expressed protein
Chr1	25800668	25801243	LOC_Os01g45470	-	6.71391	140	expressed protein
Chr1	26611799	26618704	LOC_Os01g46720	+	5.05307	0	expressed protein
Chr1	26781039	26784541	LOC_Os01g46926	-	5.02501	542	ubiquitin-conjugating enzyme putative expressed
Chr1	27301427	27303025	LOC_Os01g47730	+	23.4319	0	ras-related protein putative expressed
Chr1	27303111	27312308	LOC_Os01g47740	-	23.4319	0	zinc finger C3HC4 type domain containing protein expressed
Chr1	27303111	27312308	LOC_Os01g47740	-	7.54762	0	zinc finger C3HC4 type domain containing protein expressed
Chr1	27303111	27312308	LOC_Os01g47740	-	5.58003	0	zinc finger C3HC4 type domain containing protein expressed
Chr1	27326050	27327030	LOC_Os01g47760	-	55.3806	0	OsGrx_I1 - glutaredoxin subgroup III expressed
Chr1	27601487	27604926	LOC_Os01g48190	+	6.24698	0	drought induced 19 protein putative expressed
Chr1	27601487	27604926	LOC_Os01g48190	+	70.4197	0	drought induced 19 protein putative expressed
Chr1	27605913	27608676	LOC_Os01g48200	-	70.4197	0	callose synthase putative expressed
Chr1	27660013	27666772	LOC_Os01g48270	-	5.63911	986	AAA-type ATPase family protein putative expressed
Chr1	27668390	27671648	LOC_Os01g48280	-	5.63911	338	ubiquitin-conjugating enzyme putative expressed
Chr1	27676501	27677028	LOC_Os01g48290	+	4.47259	993	dof zinc finger domain containing protein putative expressed
Chr1	27716188	27721217	LOC_Os01g48370	-	5.12963	0	OsFBT1 - F-box and tubby domain containing protein expressed
Chr1	27777506	27780978	LOC_Os01g48444	+	8.35525	0	OsIAA5 - Auxin-responsive Aux%2FIAA gene family member expressed
Chr1	27777506	27780978	LOC_Os01g48444	+	12.6542	0	OsIAA5 - Auxin-responsive Aux%2FIAA gene family member expressed
Chr1	27780948	27782266	LOC_Os01g48446	-	12.6542	0	no apical meristem protein putative expressed
Chr1	28012393	28014006	LOC_Os01g48820	+	7.9918	507	expressed protein
Chr1	28015361	28021413	LOC_Os01g48830	-	7.9918	0	expressed protein
Chr1	28015361	28021413	LOC_Os01g48830	-	4.21865	0	expressed protein
Chr1	28015361	28021413	LOC_Os01g48830	-	5.05707	0	expressed protein
Chr1	28345842	28351050	LOC_Os01g49310	+	5.72068	0	expressed protein
Chr1	28354771	28356109	LOC_Os01g49320	-	6.14955	92	glycosyl hydrolase putative expressed
Chr1	28479274	28483659	LOC_Os01g49510	+	5.98271	0	OsPOP3 - Putative Prolyl Oligopeptidase homologue expressed
Chr1	28482011	28496267	LOC_Os01g49529	-	5.98271	0	OsWAK10d - OsWAK receptor-like cytoplasmic kinase OsWAK-RLCK expressed
Chr1	28619484	28621118	LOC_Os01g49830	-	9.53518	0	B3 DNA binding domain containing protein expressed
Chr1	28726589	28727227	LOC_Os01g50000	-	4.52008	235	expressed protein
Chr1	28746512	28751346	LOC_Os01g50040	+	12.8275	152	DNA binding protein putative expressed
Chr1	28752055	28755585	LOC_Os01g50050	-	12.8275	0	polyprenyl synthetase putative expressed
Chr1	28782784	28785897	LOC_Os01g50090	-	19.9563	442	retrotransposon protein putative unclassified expressed
Chr1	28786109	28793300	LOC_Os01g50100	-	19.9563	0	ABC transporter ATP-binding protein putative expressed
Chr1	28786109	28793300	LOC_Os01g50100	-	6.86857	0	ABC transporter ATP-binding protein putative expressed
Chr1	28786109	28793300	LOC_Os01g50100	-	8.7079	0	ABC transporter ATP-binding protein putative expressed
Chr1	28921498	28923085	LOC_Os01g50370	+	5.20274	0	STE_MEKK_ste11_MAP3K.4 - STE kinases include homologs to sterile 7 sterile 11 and sterile 20 from yeast expressed
Chr1	28938971	28940927	LOC_Os01g50410	-	14.5185	0	STE_MEKK_ste11_MAP3K.6 - STE kinases include homologs to sterile 7 sterile 11 and sterile 20 from yeast expressed
Chr1	28945228	28948045	LOC_Os01g50420	-	15.617	0	STE_MEKK_ste11_MAP3K.7 - STE kinases include homologs to sterile 7 sterile 11 and sterile 20 from yeast expressed
Chr1	28970632	28974473	LOC_Os01g50450	+	10.2553	474	expressed protein
Chr1	28975563	28977354	LOC_Os01g50460	+	10.2553	41	nodulin MtN3 family protein putative expressed
Chr1	29158263	29162718	LOC_Os01g50760	+	4.4939	0	polyprenyl synthetase putative expressed
Chr1	29202409	29203689	LOC_Os01g50840	-	20.4724	0	expressed protein
Chr1	29216899	29221807	LOC_Os01g50860	+	4.12934	0	chloride transporter chloride channel family putative expressed
Chr1	29271158	29273270	LOC_Os01g50940	+	10.5555	0	helix-loop-helix DNA-binding domain containing protein expressed
Chr1	29301260	29302430	LOC_Os01g51000	+	8.91101	320	expressed protein
Chr1	29306448	29312618	LOC_Os01g51010	+	4.30311	0	DUF292 domain containing protein expressed
Chr1	29306448	29312618	LOC_Os01g51010	+	4.99185	0	DUF292 domain containing protein expressed
Chr1	29306448	29312618	LOC_Os01g51010	+	5.88852	0	DUF292 domain containing protein expressed
Chr1	29306448	29312618	LOC_Os01g51010	+	8.78207	0	DUF292 domain containing protein expressed
Chr1	29479108	29482865	LOC_Os01g51280	+	5.96795	0	5-nucleotidase surE putative expressed
Chr1	29483207	29492556	LOC_Os01g51290	-	5.96795	604	protein kinase family protein putative expressed
Chr1	29529726	29532847	LOC_Os01g51360	-	4.57986	0	lipase putative expressed
Chr1	29560350	29567065	LOC_Os01g51410	+	31.97	0	glycine dehydrogenase putative expressed
Chr1	29568547	29571484	LOC_Os01g51420	+	31.97	0	calcineurin B putative expressed
Chr1	29568547	29571484	LOC_Os01g51420	+	5.05707	0	calcineurin B putative expressed
Chr1	29572653	29575706	LOC_Os01g51430	+	13.3857	0	green ripe-like putative expressed
Chr1	29708354	29709375	LOC_Os01g51670	+	7.82134	0	expressed protein
Chr1	29830122	29836238	LOC_Os01g51890	+	25.4362	0	endonuclease%2Fexonuclease%2Fphosphatase family domain containing protein expressed
Chr1	29839406	29841859	LOC_Os01g51904	-	41.1534	0	expressed protein
Chr1	29842643	29846825	LOC_Os01g51920	-	41.1534	0	phosphotransferase putative expressed
Chr1	29960694	29963067	LOC_Os01g52100	+	18.3939	0	DUF581 domain containing protein expressed
Chr1	29965064	29970767	LOC_Os01g52110	-	19.0197	0	RING finger and CHY zinc finger domain-containing protein 1 putative expressed
Chr1	29965064	29970767	LOC_Os01g52110	-	7.1706	0	RING finger and CHY zinc finger domain-containing protein 1 putative expressed
Chr1	29965064	29970767	LOC_Os01g52110	-	16.1744	0	RING finger and CHY zinc finger domain-containing protein 1 putative expressed
Chr1	30025249	30026465	LOC_Os01g52230	-	5.3144	0	phosphoethanolamine%2Fphosphocholine phosphatase putative expressed
Chr1	30236130	30236776	LOC_Os01g52594	+	25.1303	0	expressed protein
Chr1	30257752	30263989	LOC_Os01g52640	+	9.86959	0	suppressor of phythchrome A putative expressed
Chr1	30263383	30264381	LOC_Os01g52650	-	9.86959	0	POEI44 - Pollen Ole e I allergen and extensin family protein precursor expressed
Chr1	30426929	30432086	LOC_Os01g52920	+	17.9407	0	expressed protein
Chr1	30488174	30490501	LOC_Os01g53060	+	4.68433	253	peroxisomal membrane protein putative expressed
Chr1	30868407	30871603	LOC_Os01g53710	+	14.7095	0	dual specificity protein phosphatase putative expressed
Chr1	30879000	30886338	LOC_Os01g53720	+	23.6335	0	expressed protein
Chr1	30884821	30886340	LOC_Os01g53730	-	23.6335	0	expressed protein
Chr1	30889799	30890656	LOC_Os01g53740	+	5.85926	951	hypothetical protein
Chr1	30909430	30916476	LOC_Os01g53779	+	4.47259	0	expressed protein
Chr1	31006026	31010423	LOC_Os01g53920	+	7.80772	0	receptor-like protein kinase 5 precursor putative expressed
Chr1	31009006	31014001	LOC_Os01g53930	-	7.80772	0	hexokinase putative expressed
Chr1	31165671	31168775	LOC_Os01g54190	+	11.8579	0	expressed protein
Chr1	31272337	31274479	LOC_Os01g54340	+	14.6081	0	plant-specific domain TIGR01615 family protein expressed
Chr1	31275097	31279534	LOC_Os01g54350	-	14.6081	0	protein kinase domain containing protein expressed
Chr1	31298867	31300184	LOC_Os01g54400	-	7.7005	159	VQ domain containing protein putative expressed
Chr1	31331308	31333613	LOC_Os01g54470	+	6.05296	0	GDSL-like lipase%2Facylhydrolase putative expressed
Chr1	31332864	31337161	LOC_Os01g54480	-	6.05296	0	serine%2Fthreonine protein kinase putative expressed
Chr1	31332864	31337161	LOC_Os01g54480	-	6.05616	0	serine%2Fthreonine protein kinase putative expressed
Chr1	31349612	31353161	LOC_Os01g54510	+	4.17092	0	MAC%2FPerforin domain containing protein putative expressed
Chr1	31349612	31353161	LOC_Os01g54510	+	6.57731	0	MAC%2FPerforin domain containing protein putative expressed
Chr1	31370225	31372759	LOC_Os01g54550	+	49.9306	0	HSF-type DNA-binding domain containing protein expressed
Chr1	31373407	31377545	LOC_Os01g54560	-	49.9306	0	trehalose synthase putative expressed
Chr1	31403786	31407261	LOC_Os01g54590	+	60.9268	0	ras-related protein putative expressed
Chr1	31409004	31410978	LOC_Os01g54600	-	60.9268	0	WRKY13 expressed
Chr1	31567891	31568741	LOC_Os01g54890	+	5.78585	178	ethylene-responsive transcription factor 2 putative expressed
Chr1	31568908	31575611	LOC_Os01g54900	-	5.78585	0	lipid-A-disaccharide synthase family protein expressed
Chr1	32016622	32022401	LOC_Os01g55580	-	8.51016	299	tesmin%2FTSO1-like CXC domain containing protein expressed
Chr1	32350513	32360765	LOC_Os01g56190	+	6.12618	124	HVT1 putative expressed
Chr1	32367683	32371816	LOC_Os01g56200	+	6.79851	0	BTBA2 - Bric-a-Brac Tramtrack Broad Complex BTB domain with Ankyrin repeat region expressed
Chr1	32371982	32372869	LOC_Os01g56210	-	6.79851	102	expressed protein
Chr1	32393390	32395998	LOC_Os01g56250	+	11.394	0	transposon protein putative unclassified expressed
Chr1	32396631	32400156	LOC_Os01g56260	-	11.394	389	expressed protein
Chr1	32408275	32413635	LOC_Os01g56270	+	8.51016	737	transposon protein putative CACTA En%2FSpm sub-class expressed
Chr1	32415075	32417311	LOC_Os01g56280	+	8.51016	435	transposon protein putative unclassified
Chr1	32433084	32439784	LOC_Os01g56300	+	4.12116	0	expressed protein
Chr1	32440171	32443318	LOC_Os01g56310	+	4.12116	205	radical SAM enzyme putative expressed
Chr1	32461878	32465066	LOC_Os01g56330	+	7.80772	0	TKL_IRAK_CrRLK1L-1.5 - The CrRLK1L-1 subfamily has homology to the CrRLK1L homolog expressed
Chr1	32461878	32465066	LOC_Os01g56330	+	11.2449	0	TKL_IRAK_CrRLK1L-1.5 - The CrRLK1L-1 subfamily has homology to the CrRLK1L homolog expressed
Chr1	32466492	32469262	LOC_Os01g56340	-	4.52008	0	transposon protein putative unclassified expressed
Chr1	32508396	32511902	LOC_Os01g56390	-	4.82233	446	OsFBX26 - F-box domain containing protein expressed
Chr1	32699024	32709287	LOC_Os01g56670	+	15.5033	0	glycosyl hydrolase family 47 domain contain protein expressed
Chr1	32707831	32709294	LOC_Os01g56680	-	15.5033	0	photosystem II reaction center W protein chloroplast precursor putative expressed
Chr1	32848236	32852610	LOC_Os01g56880	-	93.1803	0	purple acid phosphatase precursor putative expressed
Chr1	32855275	32858101	LOC_Os01g56890	-	93.1803	0	expressed protein
Chr1	33137905	33152593	LOC_Os01g57350	-	9.45873	0	diacylglycerol kinase putative expressed
Chr1	33137905	33152593	LOC_Os01g57350	-	7.21738	0	diacylglycerol kinase putative expressed
Chr1	33182589	33186170	LOC_Os01g57410	+	4.93945	0	pentatricopeptide repeat domain containing protein putative expressed
Chr1	33185330	33192979	LOC_Os01g57420	-	4.93945	0	diacylglycerol kinase putative expressed
Chr1	33625270	33626043	LOC_Os01g58140	-	4.66661	0	expressed protein
Chr1	33641954	33650995	LOC_Os01g58194	+	21.9506	0	protein disulfide isomerase putative expressed
Chr1	33651142	33655180	LOC_Os01g58220	-	5.82738	0	translation initiation factor SUI1 putative expressed
Chr1	33651142	33655180	LOC_Os01g58220	-	10.2411	0	translation initiation factor SUI1 putative expressed
Chr1	33766979	33768085	LOC_Os01g58420	+	6.64562	0	AP2 domain containing protein expressed
Chr1	33766979	33768085	LOC_Os01g58420	+	21.9592	0	AP2 domain containing protein expressed
Chr1	33770161	33770781	LOC_Os01g58430	+	21.9592	931	expressed protein
Chr1	34033156	34034940	LOC_Os01g58890	+	5.00779	65	cysteine proteinase inhibitor precursor protein putative expressed
Chr1	34531768	34533771	LOC_Os01g59690	+	9.8347	0	OsFBX28 - F-box domain containing protein expressed
Chr1	34580341	34584323	LOC_Os01g59790	+	5.05707	345	ADP-ribosylation factor putative expressed
Chr1	34583515	34587173	LOC_Os01g59800	-	5.05707	0	EAP30%2FVps36 family domain containing protein expressed
Chr1	34636151	34639624	LOC_Os01g59890	+	5.00779	0	pentatricopeptide putative expressed
Chr1	34636151	34639624	LOC_Os01g59890	+	11.9977	0	pentatricopeptide putative expressed
Chr1	34639614	34642998	LOC_Os01g59900	-	11.9977	0	expressed protein
Chr1	34769117	34772371	LOC_Os01g60110	-	15.617	0	E2F-related protein putative expressed
Chr1	34769117	34772371	LOC_Os01g60110	-	8.31851	0	E2F-related protein putative expressed
Chr1	34834372	34839824	LOC_Os01g60230	+	7.74109	0	auxin efflux carrier component putative expressed
Chr1	34841616	34845610	LOC_Os01g60250	-	8.51016	341	pentatricopeptide putative expressed
Chr1	34937720	34941996	LOC_Os01g60410	+	13.0293	0	ubiquitin-conjugating enzyme putative expressed
Chr1	34943808	34946138	LOC_Os01g60420	+	5.01043	0	expressed protein
Chr1	34943808	34946138	LOC_Os01g60420	+	8.86542	0	expressed protein
Chr1	34946618	34949027	LOC_Os01g60430	+	8.86542	463	pentatricopeptide repeat-containing protein putative expressed
Chr1	35032511	35035321	LOC_Os01g60600	-	10.2029	0	WRKY108 expressed
Chr1	35032511	35035321	LOC_Os01g60600	-	7.47068	0	WRKY108 expressed
Chr1	35062734	35064940	LOC_Os01g60640	+	4.52008	0	WRKY21 expressed
Chr1	35063669	35068207	LOC_Os01g60650	-	4.52008	0	non-green plastid inner envelope membrane protein putative expressed
Chr1	35121625	35122989	LOC_Os01g60730	-	5.82738	0	RING-H2 finger protein putative expressed
Chr1	35347978	35350645	LOC_Os01g61080	+	26.9387	0	WRKY24 expressed
Chr1	35386694	35391613	LOC_Os01g61120	-	6.0311	0	expressed protein
Chr1	35430856	35432885	LOC_Os01g61230	+	6.12841	360	dihydroflavonol-4-reductase putative expressed
Chr1	35682305	35685757	LOC_Os01g61670	+	4.47259	0	ureidoglycolate hydrolase putative expressed
Chr1	35682305	35685757	LOC_Os01g61670	+	15.0076	0	ureidoglycolate hydrolase putative expressed
Chr1	35686409	35687798	LOC_Os01g61680	+	15.0076	0	expressed protein
Chr1	35916734	35921969	LOC_Os01g62070	-	6.58992	0	cation efflux family protein putative expressed
Chr1	35916734	35921969	LOC_Os01g62070	-	5.05707	0	cation efflux family protein putative expressed
Chr1	35923800	35929979	LOC_Os01g62080	-	6.14955	100	serine%2Fthreonine-protein kinase AFC1 putative expressed
Chr1	36158218	36161536	LOC_Os01g62460	+	29.5322	0	ZOS1-16 - C2H2 zinc finger protein expressed
Chr1	36257435	36261744	LOC_Os01g62620	-	4.01982	248	DHHC zinc finger domain containing protein expressed
Chr1	36346113	36349549	LOC_Os01g62770	+	4.17218	0	expressed protein
Chr1	36385625	36390411	LOC_Os01g62820	-	5.05707	0	Transcription initiation factor TFIID subunit A containing protein expressed
Chr1	36385625	36390411	LOC_Os01g62820	-	6.39194	0	Transcription initiation factor TFIID subunit A containing protein expressed
Chr1	36392152	36392864	LOC_Os01g62830	+	6.12841	609	expressed protein
Chr1	36942596	36944593	LOC_Os01g63690	-	33.0587	0	hs1 putative expressed
Chr1	37334220	37336229	LOC_Os01g64310	+	6.78294	0	no apical meristem protein putative expressed
Chr1	37358204	37359596	LOC_Os01g64360	+	19.0942	0	MYB family transcription factor putative expressed
Chr1	37360254	37363436	LOC_Os01g64370	-	19.0942	0	expressed protein
Chr1	37410662	37411374	LOC_Os01g64460	+	18.8066	0	expressed protein
Chr1	37412000	37413011	LOC_Os01g64470	-	18.8066	0	harpin-induced protein 1 domain containing protein expressed
Chr1	37514763	37518597	LOC_Os01g64650	+	5.81432	496	VAMP-like protein YKT62 putative expressed
Chr1	37519523	37522613	LOC_Os01g64660	+	5.81432	0	fructose-1 6-bisphosphatase putative expressed
Chr1	37580452	37585228	LOC_Os01g64770	+	11.8644	0	polypyrimidine tract-binding protein putative expressed
Chr1	37584160	37588117	LOC_Os01g64780	-	11.8644	0	COV1 putative expressed
Chr1	37584160	37588117	LOC_Os01g64780	-	5.14264	0	COV1 putative expressed
Chr1	37690300	37693389	LOC_Os01g64930	+	7.31898	0	expressed protein
Chr1	37695077	37696485	LOC_Os01g64949	-	4.52008	316	expressed protein
Chr1	37696778	37699752	LOC_Os01g64960	+	4.52008	0	chlorophyll A-B binding protein putative expressed
Chr1	37890630	37897447	LOC_Os01g65320	-	4.89305	807	expressed protein
Chr1	37898925	37906158	LOC_Os01g65330	-	10.8503	0	expressed protein
Chr1	37962542	37966808	LOC_Os01g65410	+	5.52943	0	serine hydroxymethyltransferase mitochondrial precursor putative expressed
Chr1	38081608	38085548	LOC_Os01g65600	+	8.22815	0	PHD-finger domain containing protein putative expressed
Chr1	38133431	38137770	LOC_Os01g65670	-	10.9383	594	amino acid transporter putative expressed
Chr1	38139073	38142695	LOC_Os01g65680	-	10.9383	0	4 5-DOPA dioxygenase extradiol putative expressed
Chr1	38257941	38261766	LOC_Os01g65890	+	5.27291	0	DNA repair metallo-beta-lactamase putative expressed
Chr1	38261836	38265509	LOC_Os01g65900	-	5.27291	144	chitin-inducible gibberellin-responsive protein putative expressed
Chr1	38299999	38305642	LOC_Os01g65986	+	9.52156	227	DUF803 domain containing putative expressed
Chr1	38305824	38306734	LOC_Os01g65992	+	9.52156	0	expressed protein
Chr1	38306156	38307729	LOC_Os01g66000	-	9.52156	0	NADH dehydrogenase I subunit N putative expressed
Chr1	38398517	38401533	LOC_Os01g66120	-	203.882	0	No apical meristem protein putative expressed
Chr1	38431286	38433670	LOC_Os01g66150	-	6.45763	616	expressed protein
Chr1	38435460	38437074	LOC_Os01g66160	+	6.45763	835	pentatricopeptide putative expressed
Chr1	38443627	38446431	LOC_Os01g66180	+	5.05707	0	cytochrome c putative expressed
Chr1	38447688	38450501	LOC_Os01g66190	-	4.48231	0	expressed protein
Chr1	38517502	38520259	LOC_Os01g66320	-	7.5072	0	expressed protein
Chr1	38534823	38540370	LOC_Os01g66350	+	5.97795	0	DUF647 domain containing protein putative expressed
Chr1	38534823	38540370	LOC_Os01g66350	+	13.0578	0	DUF647 domain containing protein putative expressed
Chr1	38541818	38546204	LOC_Os01g66360	+	14.9969	0	2-C-methyl-D-erythritol 4-phosphate cytidylyltransferase putative expressed
Chr1	38843725	38846536	LOC_Os01g66890	+	4.04729	0	BTBZ1 - Bric-a-Brac Tramtrack and Broad Complex BTB domain with TAZ zinc finger and Calmodulin-binding domains expressed
Chr1	38953663	38960231	LOC_Os01g67100	+	8.85137	824	expressed protein
Chr1	38959324	38960235	LOC_Os01g67110	-	8.85137	820	expressed protein
Chr1	38961303	38966131	LOC_Os01g67120	-	8.85137	0	rhodanese-like domain containing protein putative expressed
Chr1	39129736	39134858	LOC_Os01g67370	-	4.65302	988	expressed protein
Chr1	39136361	39136861	LOC_Os01g67380	-	4.65302	267	expressed protein
Chr1	39136937	39139380	LOC_Os01g67390	-	4.65302	843	POEI32 - Pollen Ole e I allergen and extensin family protein precursor expressed
Chr1	39211307	39216637	LOC_Os01g67480	+	6.24698	0	helix-loop-helix DNA-binding domain containing protein expressed
Chr1	39216579	39219456	LOC_Os01g67490	-	6.24698	929	OTU-like cysteine protease family protein putative expressed
Chr1	39252983	39256753	LOC_Os01g67530	+	4.91515	335	AMP-binding enzyme putative expressed
Chr1	39257838	39261362	LOC_Os01g67540	+	4.91515	240	AMP-binding domain containing protein expressed
Chr1	39403151	39407485	LOC_Os01g67800	-	28.592	870	retrotransposon protein putative unclassified expressed
Chr1	39408246	39410374	LOC_Os01g67810	+	28.592	0	transposon protein putative unclassified expressed
Chr1	39411190	39413062	LOC_Os01g67820	+	28.592	385	exo70 exocyst complex subunit domain containing protein expressed
Chr1	39544224	39548624	LOC_Os01g68020	+	4.47259	0	BTBZ2 - Bric-a-Brac Tramtrack and Broad Complex BTB domain with TAZ zinc finger and Calmodulin-binding domains expressed
Chr1	39544224	39548624	LOC_Os01g68020	+	6.07067	0	BTBZ2 - Bric-a-Brac Tramtrack and Broad Complex BTB domain with TAZ zinc finger and Calmodulin-binding domains expressed
Chr1	39544224	39548624	LOC_Os01g68020	+	17.6238	0	BTBZ2 - Bric-a-Brac Tramtrack and Broad Complex BTB domain with TAZ zinc finger and Calmodulin-binding domains expressed
Chr1	39549164	39550832	LOC_Os01g68030	-	17.6238	0	expressed protein
Chr1	39562495	39565691	LOC_Os01g68050	+	30.8496	0	transmembrane amino acid transporter protein putative expressed
Chr1	39565751	39570176	LOC_Os01g68060	-	30.8496	0	copine putative expressed
Chr1	39565751	39570176	LOC_Os01g68060	-	13.4436	0	copine putative expressed
Chr1	39682834	39683442	LOC_Os01g68300	-	6.71391	123	expressed protein
Chr1	39684922	39687007	LOC_Os01g68310	-	11.5217	0	sas10%2FUtp3 family protein expressed
Chr1	39688260	39693159	LOC_Os01g68320	-	13.1642	0	DEAD-box ATP-dependent RNA helicase 30 putative expressed
Chr1	39688260	39693159	LOC_Os01g68320	-	5.14264	0	DEAD-box ATP-dependent RNA helicase 30 putative expressed
Chr1	39688260	39693159	LOC_Os01g68320	-	4.47259	0	DEAD-box ATP-dependent RNA helicase 30 putative expressed
Chr1	39695963	39703207	LOC_Os01g68324	+	4.65302	0	dolichyl-diphosphooligosaccharide--protein glycosyltransferase 63 kDasubunit precursor putative expressed
Chr1	40061847	40063523	LOC_Os01g68940	-	7.11153	0	ubiquitin family domain containing protein expressed
Chr1	40064645	40066273	LOC_Os01g68950	-	4.62763	0	ubiquitin family domain containing protein expressed
Chr1	40127415	40132674	LOC_Os01g69050	+	6.64562	418	lysine ketoglutarate reductase trans-splicing related 1 putative expressed
Chr1	40136225	40142764	LOC_Os01g69070	-	4.36034	0	auxin efflux carrier component putative expressed
Chr1	40644597	40648434	LOC_Os01g70210	+	5.88852	0	CRAL%2FTRIO domain containing protein expressed
Chr1	40695642	40700998	LOC_Os01g70270	+	7.31898	0	auxin response factor putative expressed
Chr1	40695642	40700998	LOC_Os01g70270	+	4.5846	0	auxin response factor putative expressed
Chr1	40695642	40700998	LOC_Os01g70270	+	10.2804	0	auxin response factor putative expressed
Chr1	40695642	40700998	LOC_Os01g70270	+	11.2568	0	auxin response factor putative expressed
Chr1	40812543	40814133	LOC_Os01g70470	+	11.4853	0	expressed protein
Chr1	40812543	40814133	LOC_Os01g70470	+	29.6352	0	expressed protein
Chr1	40966659	40971092	LOC_Os01g70780	-	86.1196	126	WD40-like domain containing protein putative expressed
Chr1	40973255	40974782	LOC_Os01g70790	-	86.1196	0	SRC2 protein putative expressed
Chr1	40994303	40997132	LOC_Os01g70820	+	8.08251	0	lumenal PsbP putative expressed
Chr1	41818279	41819489	LOC_Os01g72080	+	28.5867	0	calmodulin-like protein 1 putative expressed
Chr1	41822269	41825087	LOC_Os01g72090	-	45.1084	0	phycoerythrobilin ferredoxin oxidoreductase putative expressed
Chr1	41825882	41827156	LOC_Os01g72100	-	45.1084	0	OsCML10 - Calmodulin-related calcium sensor protein expressed
Chr1	41971444	41978408	LOC_Os01g72370	-	40.7777	0	helix-loop-helix DNA-binding domain containing protein expressed
Chr1	41971985	41973023	LOC_Os01g72360	+	40.7777	0	expressed protein
Chr1	42073984	42074982	LOC_Os01g72530	-	85.9708	0	OsCML31 - Calmodulin-related calcium sensor protein expressed
Chr1	42128326	42130347	LOC_Os01g72610	-	5.39208	597	glycosyltransferase putative expressed
Chr1	42303454	42311177	LOC_Os01g72940	-	4.5846	519	phosphatidylserine decarboxylase putative expressed
Chr1	42315264	42317679	LOC_Os01g72960	+	6.79851	280	expressed protein
Chr1	42826104	42828861	LOC_Os01g73910	-	5.64506	0	peptidase putative expressed
Chr1	42845757	42848151	LOC_Os01g73960	+	4.82233	0	drought induced 19 protein putative expressed
Chr1	42845757	42848151	LOC_Os01g73960	+	5.88581	0	drought induced 19 protein putative expressed
Chr1	42848228	42853010	LOC_Os01g73970	-	5.83173	0	lysine ketoglutarate reductase trans-splicing related 1 putative expressed
Chr1	42884891	42886416	LOC_Os01g74040	+	25.4362	0	zinc finger RING-type putative expressed
Chr1	43244186	43245432	LOC_Os01g74660	+	9.56844	853	dihydroflavonol-4-reductase putative expressed
Chr10	110138	116454	LOC_Os10g01134	-	5.00779	0	OsSCP46 - Putative Serine Carboxypeptidase homologue expressed
Chr10	110138	116454	LOC_Os10g01134	-	6.9168	0	OsSCP46 - Putative Serine Carboxypeptidase homologue expressed
Chr10	1530559	1532298	LOC_Os10g03540	+	50.4159	539	ribosomal protein L7Ae putative expressed
Chr10	1532794	1536196	LOC_Os10g03550	+	50.4159	0	expressed protein
Chr10	2885293	2886579	LOC_Os10g05720	+	8.85063	0	LTPL37 - Protease inhibitor%2Fseed storage%2FLTP family protein precursor expressed
Chr10	2885293	2886579	LOC_Os10g05720	+	5.78585	0	LTPL37 - Protease inhibitor%2Fseed storage%2FLTP family protein precursor expressed
Chr10	2885293	2889781	LOC_Os10g05730	-	8.85063	0	armadillo%2Fbeta-catenin repeat family protein putative expressed
Chr10	2885293	2889781	LOC_Os10g05730	-	5.78585	0	armadillo%2Fbeta-catenin repeat family protein putative expressed
Chr10	2885293	2889781	LOC_Os10g05730	-	9.18392	0	armadillo%2Fbeta-catenin repeat family protein putative expressed
Chr10	3941174	3942041	LOC_Os10g07440	-	4.15246	0	expressed protein
Chr10	4592523	4595284	LOC_Os10g08460	+	14.3705	537	expressed protein
Chr10	7496071	7498986	LOC_Os10g13800	+	4.36966	0	ufm1-conjugating enzyme 1 putative expressed
Chr10	7499315	7503453	LOC_Os10g13810	-	4.36966	224	glycosyltransferase family 43 protein putative expressed
Chr10	10162871	10165082	LOC_Os10g20230	+	4.52008	0	expressed protein
Chr10	10170489	10174474	LOC_Os10g20240	+	4.48552	0	syntaxin 6 N-terminal domain containing protein expressed
Chr10	10170489	10174474	LOC_Os10g20240	+	14.1902	0	syntaxin 6 N-terminal domain containing protein expressed
Chr10	10174522	10177326	LOC_Os10g20250	-	14.1902	0	membrane associated DUF588 domain containing protein putative expressed
Chr10	11398327	11399073	LOC_Os10g22070	+	8.51016	227	glutathione S-transferase putative expressed
Chr10	13030986	13032006	LOC_Os10g25230	-	11.8902	0	ZIM domain containing protein putative expressed
Chr10	13069729	13070894	LOC_Os10g25290	-	11.745	0	ZIM domain containing protein putative expressed
Chr10	14469029	14469436	LOC_Os10g27430	+	7.94283	986	expressed protein
Chr10	14470127	14470683	LOC_Os10g27440	-	7.94283	0	expressed protein
Chr10	14693332	14694233	LOC_Os10g28254	+	7.12672	0	expressed protein
Chr10	15300664	15301215	LOC_Os10g29450	+	7.80772	917	expressed protein
Chr10	15302596	15303267	LOC_Os10g29460	+	7.80772	0	expressed protein
Chr10	15303901	15309302	LOC_Os10g29470	-	4.99992	0	dehydrogenase putative expressed
Chr10	15324463	15331200	LOC_Os10g29495	+	4.07832	493	speckle-type POZ protein putative expressed
Chr10	16035403	16038231	LOC_Os10g30790	-	22.8747	0	inorganic phosphate transporter putative expressed
Chr10	17374444	17379041	LOC_Os10g33170	+	4.65302	276	POT domain containing peptide transporter putative expressed
Chr10	18687523	18693653	LOC_Os10g35030	-	4.51819	719	IAP100 putative expressed
Chr10	18976009	18979110	LOC_Os10g35460	+	9.62439	0	COBRA putative expressed
Chr10	18976009	18979110	LOC_Os10g35460	+	6.23693	0	COBRA putative expressed
Chr10	19053652	19056108	LOC_Os10g35630	+	48.5324	0	cystathionin beta synthase protein putative expressed
Chr10	19056887	19059683	LOC_Os10g35640	+	48.5324	0	Rf1 mitochondrial precursor putative expressed
Chr10	19062856	19066209	LOC_Os10g35644	+	48.5324	655	expressed protein
Chr10	19129876	19133641	LOC_Os10g35770	+	6.05616	0	E2F-related protein putative expressed
Chr10	19135425	19136479	LOC_Os10g35780	+	5.39208	134	expressed protein
Chr10	19159093	19162504	LOC_Os10g35840	-	10.7196	0	shikimate%2Fquinate 5-dehydrogenase putative expressed
Chr10	19379766	19382033	LOC_Os10g36260	+	6.27645	316	expressed protein
Chr10	19555085	19558497	LOC_Os10g36550	+	6.45763	116	CRP3 - Cysteine-rich family protein precursor expressed
Chr10	19631246	19632264	LOC_Os10g36703	-	30.4859	0	CPuORF40 - conserved peptide uORF-containing transcript expressed
Chr10	19676047	19676733	LOC_Os10g36750	-	8.24687	549	mitochondrial transcription termination factor-related putative expressed
Chr10	19928995	19934782	LOC_Os10g37240	-	4.25233	0	expressed protein
Chr10	19997769	20001957	LOC_Os10g37330	+	8.88762	0	oxidoreductase aldo%2Fketo reductase family protein putative expressed
Chr10	20000791	20004599	LOC_Os10g37340	-	8.88762	0	cystathionine gamma-synthase putative expressed
Chr10	20000791	20004599	LOC_Os10g37340	-	7.02658	0	cystathionine gamma-synthase putative expressed
Chr10	20024927	20028383	LOC_Os10g37410	+	9.22653	0	TBC domain containing protein expressed
Chr10	20028682	20031250	LOC_Os10g37420	-	9.22653	0	cytochrome b5-like Heme%2FSteroid binding domain containing protein expressed
Chr10	20081776	20083719	LOC_Os10g37500	-	6.4447	187	AAA-type ATPase family protein putative expressed
Chr10	20087328	20088035	LOC_Os10g37510	+	5.66485	738	expressed protein
Chr10	20207340	20209572	LOC_Os10g37760	+	12.1562	0	OsRhmbd17 - Putative Rhomboid homologue expressed
Chr10	20207340	20209572	LOC_Os10g37760	+	6.05616	0	OsRhmbd17 - Putative Rhomboid homologue expressed
Chr10	20207340	20209572	LOC_Os10g37760	+	7.19783	0	OsRhmbd17 - Putative Rhomboid homologue expressed
Chr10	20210953	20214287	LOC_Os10g37770	-	7.16185	3	dehydration response related protein putative expressed
Chr10	20252168	20254607	LOC_Os10g37830	+	11.6044	0	OsFBX391 - F-box domain containing protein expressed
Chr10	20344995	20347004	LOC_Os10g37980	-	12.3658	0	prephenate dehydratase domain containing protein expressed
Chr10	20647085	20648002	LOC_Os10g38790	+	7.80772	816	expressed protein
Chr10	20801749	20806660	LOC_Os10g39030	-	10.3383	0	homeobox domain containing protein expressed
Chr10	20862952	20873797	LOC_Os10g39130	+	6.38345	0	OsMADS56 - MADS-box family gene with MIKCc type-box expressed
Chr10	20862952	20873797	LOC_Os10g39130	+	4.3281	0	OsMADS56 - MADS-box family gene with MIKCc type-box expressed
Chr10	20886352	20892217	LOC_Os10g39140	+	7.5072	0	flavonol synthase%2Fflavanone 3-hydroxylase putative expressed
Chr10	20886352	20892217	LOC_Os10g39140	+	6.38345	0	flavonol synthase%2Fflavanone 3-hydroxylase putative expressed
Chr10	20886352	20892217	LOC_Os10g39140	+	17.9407	0	flavonol synthase%2Fflavanone 3-hydroxylase putative expressed
Chr10	20893498	20895220	LOC_Os10g39150	+	17.9407	304	expressed protein
Chr10	21019255	21019903	LOC_Os10g39410	-	4.75881	0	Core histone H2A%2FH2B%2FH3%2FH4 domain containing protein putative expressed
Chr10	21027454	21032225	LOC_Os10g39420	+	9.2665	0	CAMK_CAMK_like.8 - CAMK includes calcium%2Fcalmodulin depedent protein kinases expressed
Chr10	21027454	21032225	LOC_Os10g39420	+	6.8607	0	CAMK_CAMK_like.8 - CAMK includes calcium%2Fcalmodulin depedent protein kinases expressed
Chr10	21105109	21109039	LOC_Os10g39510	+	7.5072	0	expressed protein
Chr10	21109457	21114148	LOC_Os10g39520	-	7.5072	0	MLO domain containing protein putative expressed
Chr10	21168487	21169232	LOC_Os10g39610	+	5.24462	51	expressed protein
Chr10	21169334	21174587	LOC_Os10g39620	-	5.24462	0	ubiquitin family protein putative expressed
Chr10	21219485	21222247	LOC_Os10g39700	+	5.16057	0	CHIT15 - Chitinase family protein precursor putative expressed
Chr10	21724416	21727181	LOC_Os10g40570	-	11.7326	752	flavin-containing monooxygenase family protein putative expressed
Chr10	21749421	21754862	LOC_Os10g40590	+	4.75881	0	oxysterol-binding protein putative expressed
Chr10	21749421	21754862	LOC_Os10g40590	+	7.02658	0	oxysterol-binding protein putative expressed
Chr10	21798920	21802986	LOC_Os10g40640	+	5.47117	0	glycosyl transferase 8 domain containing protein putative expressed
Chr10	21798920	21802986	LOC_Os10g40640	+	6.03806	0	glycosyl transferase 8 domain containing protein putative expressed
Chr10	21801739	21804353	LOC_Os10g40650	-	6.03806	0	holliday junction resolvase putative expressed
Chr10	21858750	21861307	LOC_Os10g40730	+	6.24698	0	expansin precursor putative expressed
Chr10	21858750	21861307	LOC_Os10g40730	+	18.0928	0	expansin precursor putative expressed
Chr10	21863008	21867667	LOC_Os10g40740	-	18.0928	0	helix-loop-helix DNA-binding domain containing protein expressed
Chr10	21863008	21867667	LOC_Os10g40740	-	4.4939	0	helix-loop-helix DNA-binding domain containing protein expressed
Chr10	22124277	22127825	LOC_Os10g41190	+	5.52694	0	transporter family protein putative expressed
Chr10	22124277	22127825	LOC_Os10g41190	+	7.93558	0	transporter family protein putative expressed
Chr10	22128439	22131669	LOC_Os10g41200	-	7.93558	0	MYB family transcription factor putative expressed
Chr10	22128439	22131669	LOC_Os10g41200	-	6.12841	0	MYB family transcription factor putative expressed
Chr10	22174581	22176688	LOC_Os10g41260	-	5.39208	146	MYB family transcription factor putative expressed
Chr10	22213115	22214678	LOC_Os10g41330	+	8.54788	0	AP2 domain containing protein expressed
Chr10	22254774	22257262	LOC_Os10g41400	+	4.57387	0	peptide methionine sulfoxide reductase putative expressed
Chr10	22257913	22260438	LOC_Os10g41410	-	9.91785	0	nucleoside diphosphate kinase putative expressed
Chr10	22261874	22262512	LOC_Os10g41420	-	4.07832	156	expressed protein
Chr10	22774954	22780305	LOC_Os10g42299	-	7.21738	19	mitochondrial carrier protein putative expressed
Chr10	22829131	22831617	LOC_Os10g42410	-	27.1336	0	zinc-binding protein putative expressed
Chr10	22857123	22859886	LOC_Os10g42430	+	8.11974	0	transcription factor MYC7E putative expressed
Chr10	22861341	22875955	LOC_Os10g42439	-	8.11974	779	heat shock protein DnaJ putative expressed
Chr10	23025714	23031771	LOC_Os10g42690	+	8.39299	0	jmjC domain containing protein expressed
Chr10	23025714	23031771	LOC_Os10g42690	+	4.99992	0	jmjC domain containing protein expressed
Chr10	23025714	23031771	LOC_Os10g42690	+	11.6042	0	jmjC domain containing protein expressed
Chr10	23032206	23035098	LOC_Os10g42700	+	11.6042	0	CS domain containing protein putative expressed
Chr10	23032206	23035098	LOC_Os10g42700	+	15.3817	0	CS domain containing protein putative expressed
Chr10	23035339	23039714	LOC_Os10g42710	-	15.3817	0	RCD1 putative expressed
Chr10	23035339	23039714	LOC_Os10g42710	-	11.7326	0	RCD1 putative expressed
Chr10	23132291	23141700	LOC_Os10g42910	+	4.47259	0	transposon protein putative unclassified expressed
Chr10	23190115	23192319	LOC_Os10g43050	+	25.1736	0	OsClp11 - Putative Clp protease homologue expressed
Chr10	23192342	23195088	LOC_Os10g43060	-	25.1736	0	expressed protein
Chr11	256827	262011	LOC_Os11g01439	-	6.58474	1	chloroplast unusual positioning protein putative expressed
Chr11	295653	301609	LOC_Os11g01510	-	4.52008	488	ubiquitin-activating enzyme putative expressed
Chr11	302443	302802	LOC_Os11g01520	+	15.2815	311	expressed protein
Chr11	304967	307931	LOC_Os11g01530	-	15.2815	0	ferritin-1 chloroplast precursor putative expressed
Chr11	304967	307931	LOC_Os11g01530	-	12.5981	0	ferritin-1 chloroplast precursor putative expressed
Chr11	308802	311031	LOC_Os11g01540	+	9.55916	297	expressed protein
Chr11	1868961	1872287	LOC_Os11g04480	-	9.5767	0	peflin putative expressed
Chr11	1868961	1872287	LOC_Os11g04480	-	4.02195	0	peflin putative expressed
Chr11	1868961	1872287	LOC_Os11g04480	-	4.52008	0	peflin putative expressed
Chr11	2013371	2015405	LOC_Os11g04720	+	7.90861	575	OsRR10 type-A response regulator expressed
Chr11	2015276	2017823	LOC_Os11g04730	-	7.90861	0	DNA-directed RNA polymerases I II and III subunit RPABC1 putative expressed
Chr11	2390446	2392366	LOC_Os11g05380	-	61.6352	0	cytochrome P450 putative expressed
Chr11	2489385	2489933	LOC_Os11g05520	+	5.58003	609	bifunctional monodehydroascorbate reductase and carbonic anhydrasenectarin-3 precursor putative expressed
Chr11	2490667	2491745	LOC_Os11g05530	-	5.58003	0	expressed protein
Chr11	2490667	2491745	LOC_Os11g05530	-	6.79851	0	expressed protein
Chr11	2788996	2793735	LOC_Os11g05930	+	6.12618	77	response regulator receiver domain containing protein expressed
Chr11	2794158	2794742	LOC_Os11g05935	+	6.12618	0	mucin putative expressed
Chr11	2831601	2837707	LOC_Os11g06010	+	6.86857	0	helix-loop-helix DNA-binding protein putative expressed
Chr11	2837990	2844518	LOC_Os11g06020	-	5.05707	0	homeobox domain containing protein expressed
Chr11	2939272	2942834	LOC_Os11g06170	+	4.85677	0	bZIP transcriptional activator RSG putative expressed
Chr11	3363139	3364105	LOC_Os11g06850	+	6.30316	841	hypothetical protein
Chr11	3488553	3491659	LOC_Os11g07020	-	4.5846	0	fructose-bisphospate aldolase isozyme putative expressed
Chr11	4247299	4252006	LOC_Os11g08100	+	5.81432	0	eukaryotic aspartyl protease domain containing protein expressed
Chr11	4252444	4255947	LOC_Os11g08110	+	5.81432	193	expressed protein
Chr11	4295158	4297681	LOC_Os11g08200	+	79.4201	0	eukaryotic aspartyl protease domain containing protein expressed
Chr11	4299149	4301783	LOC_Os11g08210	-	79.4201	0	no apical meristem protein putative expressed
Chr11	4785128	4789394	LOC_Os11g09010	+	23.9873	0	lipase putative expressed
Chr11	4990988	4992928	LOC_Os11g09310	-	4.41387	470	zinc finger CCHC domain-containing protein 10 putative expressed
Chr11	4993425	5006288	LOC_Os11g09329	-	4.41387	0	VHS and GAT domain containing protein expressed
Chr11	5460201	5464655	LOC_Os11g10100	+	8.83666	0	STE_MEKK_ste11_MAP3K.3 - STE kinases include homologs to sterile 7 sterile 11 and sterile 20 from yeast expressed
Chr11	5460201	5464655	LOC_Os11g10100	+	11.6697	0	STE_MEKK_ste11_MAP3K.3 - STE kinases include homologs to sterile 7 sterile 11 and sterile 20 from yeast expressed
Chr11	5460201	5464655	LOC_Os11g10100	+	13.3793	0	STE_MEKK_ste11_MAP3K.3 - STE kinases include homologs to sterile 7 sterile 11 and sterile 20 from yeast expressed
Chr11	5464851	5466306	LOC_Os11g10110	-	13.3793	0	expressed protein
Chr11	5710546	5711249	LOC_Os11g10470	-	7.1706	192	expressed protein
Chr11	5712641	5716288	LOC_Os11g10480	-	7.1706	988	dehydrogenase putative expressed
Chr11	5907950	5911943	LOC_Os11g10760	-	4.99992	0	NBS-LRR disease resistance protein putative expressed
Chr11	5911937	5919029	LOC_Os11g10770	-	7.20118	0	disease resistance protein RGA3 putative expressed
Chr11	5911937	5919029	LOC_Os11g10770	-	5.47946	0	disease resistance protein RGA3 putative expressed
Chr11	5911937	5919029	LOC_Os11g10770	-	6.16776	0	disease resistance protein RGA3 putative expressed
Chr11	5911937	5919029	LOC_Os11g10770	-	12.5898	0	disease resistance protein RGA3 putative expressed
Chr11	6064996	6066797	LOC_Os11g10990	-	7.47053	670	heat shock protein DnaJ putative expressed
Chr11	6068234	6073799	LOC_Os11g11000	-	7.47053	494	ELMO%2FCED-12 family protein putative expressed
Chr11	6638262	6640922	LOC_Os11g11960	-	26.0206	0	disease resistance protein RPM1 putative expressed
Chr11	6648986	6650344	LOC_Os11g11980	+	5.53863	90	expressed protein
Chr11	6878608	6884945	LOC_Os11g12330	+	6.86857	0	disease resistance protein RPM1 putative expressed
Chr11	7877895	7879548	LOC_Os11g14140	-	7.02194	101	OsFBK25 - F-box domain and kelch repeat containing protein expressed
Chr11	9423621	9432595	LOC_Os11g17014	+	6.37707	0	NB-ARC domain containing protein expressed
Chr11	11666321	11668718	LOC_Os11g20179	+	6.05296	133	expressed protein
Chr11	11669222	11670536	LOC_Os11g20190	+	6.05296	85	retrotransposon protein putative Ty1-copia subclass
Chr11	13770425	13785444	LOC_Os11g24180	-	5.52694	0	OsSCP50 - Putative Serine Carboxypeptidase homologue expressed
Chr11	13941557	13945519	LOC_Os11g24450	+	5.35951	867	mitochondrial carrier protein putative expressed
Chr11	13947625	13950581	LOC_Os11g24460	+	5.35951	962	expressed protein
Chr11	16248666	16248905	LOC_Os11g28260	+	7.36841	0	expressed protein
Chr11	16249461	16258982	LOC_Os11g28270	-	4.15246	0	zinc finger C-x8-C-x5-C-x3-H type family protein expressed
Chr11	17943544	17945390	LOC_Os11g30810	+	6.4447	146	sulfotransferase domain containing protein expressed
Chr11	17946101	17948391	LOC_Os11g30820	-	6.4447	320	expressed protein
Chr11	18655961	18658087	LOC_Os11g31790	+	7.21738	599	hypothetical protein
Chr11	19277557	19281016	LOC_Os11g32650	-	6.4447	0	chalcone synthase putative expressed
Chr11	19580306	19585544	LOC_Os11g33100	+	4.82233	360	SNARE associated Golgi protein putative expressed
Chr11	19585667	19586500	LOC_Os11g33110	+	4.82233	0	Cupin domain containing protein expressed
Chr11	19588956	19596476	LOC_Os11g33120	-	5.49648	165	respiratory burst oxidase putative expressed
Chr11	20067783	20074731	LOC_Os11g34270	+	4.68621	0	ubiquitin carboxyl-terminal hydrolase domain containing protein expressed
Chr11	20067783	20074731	LOC_Os11g34270	+	4.02195	0	ubiquitin carboxyl-terminal hydrolase domain containing protein expressed
Chr11	20067783	20074731	LOC_Os11g34270	+	15.0076	0	ubiquitin carboxyl-terminal hydrolase domain containing protein expressed
Chr11	21480170	21485137	LOC_Os11g36430	-	5.98271	0	zinc finger C3HC4 type domain containing protein expressed
Chr11	22150225	22155604	LOC_Os11g37520	+	6.88156	0	BTBT3 - Bric-a-Brac Tramtrack Broad Complex BTB domain with tetratricopeptide repeats expressed
Chr11	22156557	22158706	LOC_Os11g37530	-	6.88156	470	expressed protein
Chr11	22660470	22662342	LOC_Os11g38260	+	6.12841	216	PAP fibrillin family domain containing protein expressed
Chr11	22663457	22664995	LOC_Os11g38270	-	6.58499	0	hypothetical protein
Chr11	23065945	23072824	LOC_Os11g38800	+	9.19859	0	zinc finger family protein putative expressed
Chr11	23128489	23134152	LOC_Os11g38860	+	4.57909	0	methyltransferase putative expressed
Chr11	23132264	23137598	LOC_Os11g38870	-	4.57909	0	helix-loop-helix DNA-binding domain containing protein expressed
Chr11	23222907	23224224	LOC_Os11g39000	+	9.55916	201	helix-loop-helix DNA-binding domain containing protein expressed
Chr11	23225322	23226629	LOC_Os11g39010	-	9.55916	472	expressed protein
Chr11	23236036	23237283	LOC_Os11g39030	-	5.00779	662	RNA recognition motif containing protein putative expressed
Chr11	23346654	23348579	LOC_Os11g39209	+	6.45763	74	expressed protein
Chr11	23610858	23612864	LOC_Os11g39640	+	8.78207	0	zinc finger C3HC4 type domain containing protein expressed
Chr11	23615037	23619315	LOC_Os11g39650	-	5.58003	149	WD domain G-beta repeat domain containing protein expressed
Chr11	28784150	28784662	LOC_Os11g47690	+	8.83666	499	zinc finger C3HC4 type domain containing protein expressed
Chr11	28785275	28785787	LOC_Os11g47700	+	8.83666	0	zinc finger C3HC4 type domain containing protein expressed
Chr11	28785848	28788237	LOC_Os11g47710	-	8.83666	25	SNF7 domain containing protein putative expressed
Chr11	28804248	28808550	LOC_Os11g47760	+	4.48552	0	DnaK family protein putative expressed
Chr11	28932526	28932978	LOC_Os11g47960	+	5.16057	29	expressed protein
Chr12	165073	169377	LOC_Os12g01290	+	5.24462	0	ulp1 protease family protein putative expressed
Chr12	312933	318602	LOC_Os12g01520	-	17.8018	0	ubiquitin-activating enzyme putative expressed
Chr12	320214	323923	LOC_Os12g01530	-	17.8018	0	ferritin-1 chloroplast precursor putative expressed
Chr12	320214	323923	LOC_Os12g01530	-	11.3488	0	ferritin-1 chloroplast precursor putative expressed
Chr12	320214	323923	LOC_Os12g01530	-	8.83666	0	ferritin-1 chloroplast precursor putative expressed
Chr12	320214	323923	LOC_Os12g01530	-	5.05707	0	ferritin-1 chloroplast precursor putative expressed
Chr12	696945	697244	LOC_Os12g02240	+	8.16367	590	expressed protein
Chr12	698936	705258	LOC_Os12g02250	-	8.16367	609	STE_PAK_Ste20_Slob_Wnk.3 - STE kinases include homologs to sterile 7 sterile 11 and sterile 20 from yeast expressed
Chr12	1794265	1797409	LOC_Os12g04240	-	27.9375	0	peflin putative expressed
Chr12	1794265	1797409	LOC_Os12g04240	-	4.41276	0	peflin putative expressed
Chr12	2468054	2469583	LOC_Os12g05440	-	12.8275	0	cytochrome P450 putative expressed
Chr12	2950598	2951599	LOC_Os12g06220	-	4.57986	0	harpin-induced protein 1 domain containing protein expressed
Chr12	3153015	3156795	LOC_Os12g06520	+	4.47259	60	bZIP transcription factor domain containing protein expressed
Chr12	3293526	3294677	LOC_Os12g06780	+	9.22653	0	expressed protein
Chr12	3295336	3296269	LOC_Os12g06790	-	9.22653	0	hypothetical protein
Chr12	3296488	3302859	LOC_Os12g06800	-	9.22653	0	serine esterase family protein putative expressed
Chr12	3296488	3302859	LOC_Os12g06800	-	4.41387	0	serine esterase family protein putative expressed
Chr12	3542457	3544936	LOC_Os12g07210	+	4.02195	7	expressed protein
Chr12	3753428	3758551	LOC_Os12g07540	+	5.24266	0	growth regulator related protein putative expressed
Chr12	4089710	4090174	LOC_Os12g08040	-	6.53246	0	retrotransposon protein putative unclassified
Chr12	4144535	4146619	LOC_Os12g08130	-	24.8911	0	amino acid transporter putative expressed
Chr12	4527362	4532890	LOC_Os12g08800	+	4.57387	59	las1-like family protein putative expressed
Chr12	4532922	4537231	LOC_Os12g08810	-	4.57387	0	VTC2 putative expressed
Chr12	4532922	4537231	LOC_Os12g08810	-	5.47117	0	VTC2 putative expressed
Chr12	4532922	4537231	LOC_Os12g08810	-	4.65302	0	VTC2 putative expressed
Chr12	7130738	7132121	LOC_Os12g12880	+	4.5846	169	expressed protein
Chr12	8670028	8679483	LOC_Os12g15222	-	7.1363	22	expressed protein
Chr12	9350855	9365584	LOC_Os12g16350	+	5.05707	0	enoyl-CoA hydratase%2Fisomerase family protein putative expressed
Chr12	9991899	9993338	LOC_Os12g17424	-	4.80125	0	retrotransposon protein putative unclassified
Chr12	10822534	10833768	LOC_Os12g18729	+	6.45763	0	expressed protein
Chr12	11262563	11278448	LOC_Os12g19381	+	13.9992	0	ribulose bisphosphate carboxylase small chain chloroplast precursor putative expressed
Chr12	11320267	11322547	LOC_Os12g19470	+	5.05707	0	ribulose bisphosphate carboxylase small chain chloroplast precursor putative expressed
Chr12	16196117	16199488	LOC_Os12g27520	-	4.48552	0	serine%2Fthreonine-protein kinase AFC2 putative expressed
Chr12	16196117	16199488	LOC_Os12g27520	-	5.63911	0	serine%2Fthreonine-protein kinase AFC2 putative expressed
Chr12	19199289	19205185	LOC_Os12g31880	+	6.19473	0	translation initiation factor putative expressed
Chr12	19203972	19206302	LOC_Os12g31890	-	6.19473	0	ureide permease putative expressed
Chr12	19634489	19637985	LOC_Os12g32536	+	16.92	0	expressed protein
Chr12	19656902	19660522	LOC_Os12g32580	-	6.24698	0	expressed protein
Chr12	19671866	19674318	LOC_Os12g32600	-	10.9383	530	hypothetical protein
Chr12	19675353	19676314	LOC_Os12g32610	-	10.9383	0	expressed protein
Chr12	19948088	19953218	LOC_Os12g33020	+	10.9383	418	mitochondrial import inner membrane translocase subunit Tim17 putative expressed
Chr12	19954178	19955202	LOC_Os12g33030	-	10.9383	250	expressed protein
Chr12	20067137	20067787	LOC_Os12g33165	-	10.8208	885	expressed protein
Chr12	21691609	21692695	LOC_Os12g35670	+	5.39208	986	RALFL4 - Rapid ALkalinization Factor RALF family protein precursor expressed
Chr12	21692667	21695598	LOC_Os12g35680	-	5.39208	0	expressed protein
Chr12	21692667	21695598	LOC_Os12g35680	-	7.47068	0	expressed protein
Chr12	22126680	22133896	LOC_Os12g36100	+	5.55926	0	kinesin-4 putative expressed
Chr12	22132798	22136895	LOC_Os12g36110	-	5.55926	0	calmodulin binding protein putative expressed
Chr12	22428186	22429098	LOC_Os12g36630	-	7.5072	0	universal stress protein domain containing protein putative expressed
Chr12	22429351	22431800	LOC_Os12g36640	-	7.5072	209	universal stress protein domain containing protein putative expressed
Chr12	23468190	23473382	LOC_Os12g38210	-	4.41387	277	spotted leaf 11 putative expressed
Chr12	23823838	23829525	LOC_Os12g38780	-	4.17669	0	diacylglycerol kinase 1 putative expressed
Chr12	24454957	24459824	LOC_Os12g39620	+	4.97534	0	disease resistance protein putative expressed
Chr12	24454957	24459824	LOC_Os12g39620	+	12.5533	0	disease resistance protein putative expressed
Chr12	24458153	24462001	LOC_Os12g39630	-	12.5533	0	CAMK_CAMK_like.49 - CAMK includes calcium%2Fcalmodulin depedent protein kinases expressed
Chr12	24871709	24872333	LOC_Os12g40180	+	30.3175	0	expressed protein
Chr12	24872483	24877350	LOC_Os12g40190	-	30.3175	0	G-protein alpha subunit putative expressed
Chr12	25282275	25284351	LOC_Os12g40840	-	6.45763	124	expressed protein
Chr12	26298323	26298920	LOC_Os12g42290	+	4.17218	0	expressed protein
Chr12	26693519	26696516	LOC_Os12g42970	+	4.05534	94	GATA zinc finger domain containing protein expressed
Chr12	26770726	26779117	LOC_Os12g43120	-	5.51055	85	expressed protein
Chr12	26780487	26783598	LOC_Os12g43130	-	4.3281	0	phytoene synthase chloroplast precursor putative expressed
Chr12	27474468	27477302	LOC_Os12g44320	+	4.07832	0	carbohydrate binding protein putative expressed
Chr2	950728	954728	LOC_Os02g02600	+	5.18421	895	serine%2Fthreonine-protein kinase Cx32 chloroplast precursor putative expressed
Chr2	956628	960792	LOC_Os02g02610	-	5.18421	807	transposon protein putative unclassified expressed
Chr2	1040528	1046183	LOC_Os02g02750	+	5.91778	11	CDP-alcohol phosphatidyltransferase putative expressed
Chr2	1283277	1288182	LOC_Os02g03220	+	4.37971	373	protein binding protein putative expressed
Chr2	1288971	1292421	LOC_Os02g03230	-	4.37971	125	membrane related protein CP5 putative expressed
Chr2	1326922	1330316	LOC_Os02g03280	+	76.9744	0	transmembrane BAX inhibitor motif-containing protein putative expressed
Chr2	1331347	1333420	LOC_Os02g03294	+	76.9744	0	cyclin putative expressed
Chr2	1334563	1338610	LOC_Os02g03310	+	7.12672	147	KH domain containing protein putative expressed
Chr2	1387873	1394417	LOC_Os02g03410	+	30.4859	0	CAMK_CAMK_like.12 - CAMK includes calcium%2Fcalmodulin depedent protein kinases expressed
Chr2	1394865	1397141	LOC_Os02g03420	+	30.4859	0	pentatricopeptide repeat-containing protein putative expressed
Chr2	1394865	1397141	LOC_Os02g03420	+	37.5753	0	pentatricopeptide repeat-containing protein putative expressed
Chr2	1397688	1399034	LOC_Os02g03430	+	6.45763	0	expressed protein
Chr2	1399613	1401222	LOC_Os02g03440	-	6.45763	75	LSM domain containing protein expressed
Chr2	1447115	1449636	LOC_Os02g03560	+	4.15246	0	expressed protein
Chr2	1450163	1450996	LOC_Os02g03570	+	4.15246	331	hsp20%2Falpha crystallin family protein putative expressed
Chr2	1558479	1559143	LOC_Os02g03710	-	19.5583	0	UP-9A putative expressed
Chr2	1799733	1800811	LOC_Os02g04130	-	19.8295	0	DUF1645 domain containing protein putative expressed
Chr2	2007232	2009965	LOC_Os02g04520	+	7.80772	0	AGG2 putative expressed
Chr2	2011707	2018122	LOC_Os02g04530	+	4.4939	0	rust resistance-like protein RP1 putative expressed
Chr2	2551619	2556278	LOC_Os02g05320	+	5.98271	0	phosphatidate cytidylyltransferase family protein putative expressed
Chr2	2557627	2561096	LOC_Os02g05330	+	5.98271	532	DEAD-box ATP-dependent RNA helicase putative expressed
Chr2	2593933	2598356	LOC_Os02g05400	-	4.52008	118	transmembrane protein 15 putative expressed
Chr2	2744209	2747578	LOC_Os02g05630	+	6.19473	0	protein phosphatase 2C putative expressed
Chr2	3141992	3144660	LOC_Os02g06290	+	6.79851	0	rhodanese-like domain containing protein putative expressed
Chr2	3143758	3152627	LOC_Os02g06300	-	6.79851	0	GTP-binding protein lepA putative expressed
Chr2	3164423	3165034	LOC_Os02g06330	-	6.00775	583	AP2 domain containing protein expressed
Chr2	3263668	3265606	LOC_Os02g06530	+	4.5846	0	armadillo%2Fbeta-catenin repeat family protein putative expressed
Chr2	3266011	3268767	LOC_Os02g06540	+	4.5846	398	transporter family protein putative expressed
Chr2	3335547	3339094	LOC_Os02g06630	-	48.8124	0	peroxidase precursor putative expressed
Chr2	3340311	3343062	LOC_Os02g06640	-	48.8124	0	ubiquitin family protein putative expressed
Chr2	3362047	3369519	LOC_Os02g06720	-	9.50645	0	WD domain containing protein putative expressed
Chr2	3504421	3508756	LOC_Os02g06930	+	34.8321	0	protein kinase putative expressed
Chr2	4149770	4151244	LOC_Os02g07930	-	8.83666	0	B-box zinc finger family protein putative expressed
Chr2	4165207	4175345	LOC_Os02g07960	-	4.24141	0	STRUBBELIG-RECEPTOR FAMILY 3 precursor putative expressed
Chr2	4315275	4316961	LOC_Os02g08150	+	6.24698	0	CCT%2FB-box zinc finger protein putative expressed
Chr2	4542762	4544983	LOC_Os02g08440	+	82.9854	0	WRKY71 expressed
Chr2	4616830	4622111	LOC_Os02g08540	+	9.22653	0	expressed protein
Chr2	4616830	4622111	LOC_Os02g08540	+	5.9166	0	expressed protein
Chr2	4681347	4689703	LOC_Os02g09130	-	6.79851	388	palmitoyltransferase TIP1 putative expressed
Chr2	4690518	4693590	LOC_Os02g09140	+	6.79851	178	bfr-2 putative expressed
Chr2	4888513	4890159	LOC_Os02g09510	-	35.3266	0	limonoid UDP-glucosyltransferase putative expressed
Chr2	4888513	4890159	LOC_Os02g09510	-	25.1256	0	limonoid UDP-glucosyltransferase putative expressed
Chr2	5179753	5182124	LOC_Os02g09960	+	7.12672	87	LYK8 putative expressed
Chr2	5188886	5189802	LOC_Os02g09980	-	5.58003	0	expressed protein
Chr2	5193974	5195290	LOC_Os02g09990	-	25.9222	0	expressed protein
Chr2	5193974	5195290	LOC_Os02g09990	-	6.05879	0	expressed protein
Chr2	5442079	5447380	LOC_Os02g10350	+	4.4939	0	MLO domain containing protein putative expressed
Chr2	5548055	5549536	LOC_Os02g10530	+	17.5068	687	expressed protein
Chr2	5623352	5627373	LOC_Os02g10690	+	30.2342	0	targeting protein for Xklp2 putative expressed
Chr2	5628039	5631315	LOC_Os02g10700	-	30.2342	0	OsFBL7 - F-box domain and LRR containing protein expressed
Chr2	5924720	5930096	LOC_Os02g11060	+	37.3575	0	WD domain G-beta repeat domain containing protein expressed
Chr2	5930193	5933079	LOC_Os02g11070	-	37.3575	0	3-ketoacyl-CoA synthase putative expressed
Chr2	5966029	5967668	LOC_Os02g11130	-	9.45873	168	cytokinin-O-glucosyltransferase 3 putative expressed
Chr2	6144233	6145039	LOC_Os02g11850	-	6.45763	0	expressed protein
Chr2	6145982	6146678	LOC_Os02g11859	-	7.79086	0	expressed protein
Chr2	6508812	6513830	LOC_Os02g12480	-	4.57986	0	expressed protein
Chr2	6508812	6513830	LOC_Os02g12480	-	5.05707	0	expressed protein
Chr2	7612541	7615851	LOC_Os02g13960	+	10.9184	0	spotted leaf 11 putative expressed
Chr2	8501442	8504977	LOC_Os02g15230	+	5.91778	0	GDSL-like lipase%2Facylhydrolase putative expressed
Chr2	8501442	8504977	LOC_Os02g15230	+	4.99185	0	GDSL-like lipase%2Facylhydrolase putative expressed
Chr2	8714095	8715055	LOC_Os02g15540	-	6.4447	172	expressed protein
Chr2	9826267	9829112	LOC_Os02g17150	-	4.99992	283	OsSub18 - Putative Subtilisin homologue expressed
Chr2	10088210	10095193	LOC_Os02g17534	-	7.23604	0	xyloglucan fucosyltransferase putative expressed
Chr2	10088210	10095193	LOC_Os02g17534	-	5.00779	0	xyloglucan fucosyltransferase putative expressed
Chr2	10739451	10747502	LOC_Os02g18450	+	12.4201	134	GTP-binding protein typA%2FbipA putative expressed
Chr2	10747495	10749006	LOC_Os02g18460	-	12.4201	0	NAM putative expressed
Chr2	12432287	12451812	LOC_Os02g21009	+	5.90515	0	sodium%2Fcalcium exchanger protein putative expressed
Chr2	12432287	12451812	LOC_Os02g21009	+	6.71493	0	sodium%2Fcalcium exchanger protein putative expressed
Chr2	12620360	12625651	LOC_Os02g21269	+	4.78594	0	expressed protein
Chr2	13039013	13040263	LOC_Os02g21920	+	9.88087	0	CPuORF24 - conserved peptide uORF-containing transcript expressed
Chr2	13039446	13040002	LOC_Os02g21925	+	9.88087	0	expressed protein
Chr2	13949423	13951884	LOC_Os02g24080	-	17.5424	0	SNARE domain containing protein putative expressed
Chr2	13952468	13959545	LOC_Os02g24090	-	17.5424	973	retrotransposon protein putative unclassified expressed
Chr2	16259550	16264489	LOC_Os02g27480	+	4.15246	0	membrane attack complex component%2Fperforin%2Fcomplement C9 putative expressed
Chr2	16265380	16268835	LOC_Os02g27490	+	4.15246	607	bile acid sodium symporter family protein putative expressed
Chr2	16347687	16350266	LOC_Os02g27594	-	6.05296	189	expressed protein
Chr2	16981477	16985654	LOC_Os02g28720	-	16.473	0	spotted leaf 11 putative expressed
Chr2	16981477	16985654	LOC_Os02g28720	-	6.31119	0	spotted leaf 11 putative expressed
Chr2	17527550	17539534	LOC_Os02g29510	+	4.07832	0	DUF803 domain containing putative expressed
Chr2	18058921	18060113	LOC_Os02g30320	+	9.74948	0	drought-induced protein 1 putative expressed
Chr2	18446003	18450512	LOC_Os02g30900	+	12.9674	175	protein kinase domain containing protein expressed
Chr2	18824559	18826150	LOC_Os02g31867	-	4.4939	0	expressed protein
Chr2	18916934	18922068	LOC_Os02g32030	+	6.58474	0	elongation factor putative expressed
Chr2	18916934	18922068	LOC_Os02g32030	+	16.3047	0	elongation factor putative expressed
Chr2	18923622	18924341	LOC_Os02g32040	-	5.52694	823	AP2 domain containing protein expressed
Chr2	19044773	19050877	LOC_Os02g32250	-	6.86857	594	retrotransposon protein putative unclassified expressed
Chr2	19090970	19097416	LOC_Os02g32340	-	4.22563	982	Spc97 %2F Spc98 family protein putative expressed
Chr2	19098854	19105533	LOC_Os02g32350	-	4.22563	251	TUDOR protein with multiple SNc domains putative expressed
Chr2	19201969	19202415	LOC_Os02g32465	+	9.47001	0	expressed protein
Chr2	19202786	19204207	LOC_Os02g32469	-	9.47001	0	expressed protein
Chr2	19251345	19256303	LOC_Os02g32520	+	18.1176	0	ERD1 protein chloroplast precursor putative expressed
Chr2	19256918	19261347	LOC_Os02g32530	-	18.1176	627	SAM domain family protein expressed
Chr2	19294471	19303250	LOC_Os02g32570	+	9.04016	0	SNF2 family N-terminal domain containing protein expressed
Chr2	19294471	19303250	LOC_Os02g32570	+	23.0702	0	SNF2 family N-terminal domain containing protein expressed
Chr2	19303396	19304621	LOC_Os02g32580	-	23.0702	0	expressed protein
Chr2	19309594	19313057	LOC_Os02g32590	-	176.938	0	HSF-type DNA-binding domain containing protein expressed
Chr2	19614036	19615074	LOC_Os02g32990	+	7.49014	142	expressed protein
Chr2	19636271	19638854	LOC_Os02g33030	+	7.79086	86	bifunctional monodehydroascorbate reductase and carbonic anhydrasenectarin-3 precursor putative expressed
Chr2	20082159	20083676	LOC_Os02g33680	+	169.358	0	U-box domain containing protein expressed
Chr2	20652869	20660594	LOC_Os02g34470	+	4.41162	0	expressed protein
Chr2	21002129	21008409	LOC_Os02g35010	-	7.1706	0	STE_MEKK_ste11_MAP3K.9 - STE kinases include homologs to sterile 7 sterile 11 and sterile 20 from yeast expressed
Chr2	21002129	21008409	LOC_Os02g35010	-	6.45763	0	STE_MEKK_ste11_MAP3K.9 - STE kinases include homologs to sterile 7 sterile 11 and sterile 20 from yeast expressed
Chr2	21054390	21063260	LOC_Os02g35080	+	8.67032	0	T-complex protein 11 putative expressed
Chr2	21059386	21061652	LOC_Os02g35090	-	8.67032	0	expressed protein
Chr2	21344262	21348569	LOC_Os02g35500	+	10.3818	45	NAD binding domain of 6-phosphogluconate dehydrogenase containing protein expressed
Chr2	21525889	21528977	LOC_Os02g35830	+	5.05707	509	extracellular ligand-gated ion channel putative expressed
Chr2	21529602	21532808	LOC_Os02g35840	-	5.05707	0	expressed protein
Chr2	21904354	21906350	LOC_Os02g36280	-	14.8657	389	cytochrome P450 putative expressed
Chr2	21927567	21928919	LOC_Os02g36330	-	17.9497	0	RING-H2 finger protein ATL1O putative expressed
Chr2	21927567	21928919	LOC_Os02g36330	-	83.5501	0	RING-H2 finger protein ATL1O putative expressed
Chr2	21930617	21935565	LOC_Os02g36340	-	83.5501	0	riboflavin biosynthesis protein ribAB chloroplast precursor putative expressed
Chr2	21976509	21980296	LOC_Os02g36380	+	6.05616	500	FAD binding domain of DNA photolyase domain containing protein expressed
Chr2	21980981	21986569	LOC_Os02g36390	-	6.05616	0	nucleotide-sugar transporter family protein putative expressed
Chr2	21980981	21986569	LOC_Os02g36390	-	4.82233	0	nucleotide-sugar transporter family protein putative expressed
Chr2	22060800	22064176	LOC_Os02g36520	+	5.52694	160	OsFBK9 - F-box domain and kelch repeat containing protein expressed
Chr2	22065229	22065495	LOC_Os02g36530	-	8.20534	0	expressed protein
Chr2	22065706	22067688	LOC_Os02g36540	+	8.20534	187	expressed protein
Chr2	22077489	22085283	LOC_Os02g36570	+	4.10326	394	ABC1 family domain containing protein putative expressed
Chr2	22090445	22091383	LOC_Os02g36580	-	12.4117	72	expressed protein
Chr2	22163262	22167383	LOC_Os02g36740	-	7.40243	137	zinc finger C3HC4 type putative expressed
Chr2	22311833	22313162	LOC_Os02g36940	-	4.07509	0	uncharacterized Cys-rich domain containing protein putative expressed
Chr2	22333281	22337713	LOC_Os02g36974	+	6.04174	0	14-3-3 protein putative expressed
Chr2	22381199	22390006	LOC_Os02g37050	+	5.00779	877	phosphatidylinositolglycan class N family protein expressed
Chr2	22390365	22391131	LOC_Os02g37060	+	5.00779	0	photosystem II 5 kDa protein chloroplast precursor putative expressed
Chr2	22553601	22554113	LOC_Os02g37300	-	12.1562	0	heavy metal associated domain containing protein expressed
Chr2	22892268	22897444	LOC_Os02g37880	+	6.78995	652	cyclin G-associated kinase putative expressed
Chr2	23069623	23072535	LOC_Os02g38140	-	13.9532	0	glycosyl transferase family 17 protein putative expressed
Chr2	23209694	23210456	LOC_Os02g38386	+	82.543	0	NBS-LRR disease resistance protein putative expressed
Chr2	23211632	23220032	LOC_Os02g38392	+	82.543	0	NBS-LRR disease resistance protein putative expressed
Chr2	23211632	23220032	LOC_Os02g38392	+	5.47693	0	NBS-LRR disease resistance protein putative expressed
Chr2	23211632	23220032	LOC_Os02g38392	+	5.81432	0	NBS-LRR disease resistance protein putative expressed
Chr2	23211632	23220032	LOC_Os02g38392	+	5.55926	0	NBS-LRR disease resistance protein putative expressed
Chr2	23211632	23220032	LOC_Os02g38392	+	7.94283	0	NBS-LRR disease resistance protein putative expressed
Chr2	23544805	23549147	LOC_Os02g38970	+	32.1255	0	expressed protein
Chr2	23549174	23554382	LOC_Os02g38980	-	32.1255	0	bromodomain domain containing protein expressed
Chr2	23555145	23556028	LOC_Os02g38990	-	32.1255	712	expressed protein
Chr2	23562276	23566153	LOC_Os02g39010	+	7.11337	0	cyclin-dependent kinase G-1 putative expressed
Chr2	23570187	23572289	LOC_Os02g39020	+	14.8953	878	transposon protein putative unclassified expressed
Chr2	23643092	23651534	LOC_Os02g39140	+	15.0493	0	helix-loop-helix DNA-binding domain containing protein expressed
Chr2	23651983	23652495	LOC_Os02g39150	+	15.0493	0	expressed protein
Chr2	23652726	23653253	LOC_Os02g39155	+	15.0493	0	expressed protein
Chr2	23652726	23653253	LOC_Os02g39155	+	6.68347	0	expressed protein
Chr2	23653299	23659174	LOC_Os02g39160	-	6.68347	85	hydroxymethylbutenyl 4-diphosphate synthase putative expressed
Chr2	23741837	23742930	LOC_Os02g39320	-	37.3765	0	hypothetical protein
Chr2	23742941	23744109	LOC_Os02g39330	-	37.3765	0	CHIT1 - Chitinase family protein precursor expressed
Chr2	23759214	23760557	LOC_Os02g39360	+	6.4321	0	B-box zinc finger family protein putative expressed
Chr2	23759214	23760557	LOC_Os02g39360	+	7.20118	0	B-box zinc finger family protein putative expressed
Chr2	23761122	23765878	LOC_Os02g39370	-	7.20118	0	tRNA methyltransferase putative expressed
Chr2	23989750	23991293	LOC_Os02g39710	+	4.47259	169	CCT%2FB-box zinc finger protein putative expressed
Chr2	23992125	23996393	LOC_Os02g39720	-	4.47259	0	splicing factor arginine%2Fserine-rich 7 putative expressed
Chr2	23998079	24000801	LOC_Os02g39730	-	6.19473	647	expressed protein
Chr2	24045244	24048446	LOC_Os02g39790	+	5.55926	0	CPuORF9 - conserved peptide uORF-containing transcript expressed
Chr2	24045244	24048446	LOC_Os02g39790	+	26.1397	0	CPuORF9 - conserved peptide uORF-containing transcript expressed
Chr2	24046437	24049190	LOC_Os02g39795	+	26.1397	0	S-adenosyl-l-methionine decarboxylase leader peptide putative expressed
Chr2	24050126	24053010	LOC_Os02g39800	-	26.1397	568	SET domain containing protein expressed
Chr2	24235668	24239781	LOC_Os02g40030	+	4.48552	0	transporter family protein putative expressed
Chr2	24240087	24242558	LOC_Os02g40040	-	4.48552	0	expressed protein
Chr2	24268151	24270021	LOC_Os02g40080	+	7.11238	0	tic20 putative expressed
Chr2	24270234	24273675	LOC_Os02g40090	-	6.53246	0	transporter-related putative expressed
Chr2	24270234	24273675	LOC_Os02g40090	-	4.41162	0	transporter-related putative expressed
Chr2	24899523	24905062	LOC_Os02g41520	+	6.48958	0	glycosyl transferase 8 domain containing protein putative expressed
Chr2	24984871	24989388	LOC_Os02g41650	-	4.99185	0	phenylalanine ammonia-lyase putative expressed
Chr2	24984871	24989388	LOC_Os02g41650	-	8.83666	0	phenylalanine ammonia-lyase putative expressed
Chr2	24984871	24989388	LOC_Os02g41650	-	5.88852	0	phenylalanine ammonia-lyase putative expressed
Chr2	26156276	26162463	LOC_Os02g43350	+	4.8653	42	OsFtsH7 FtsH protease homologue of AtFtsH7 expressed
Chr2	26163059	26164221	LOC_Os02g43360	-	4.8653	287	cytochrome b5-like Heme%2FSteroid binding domain containing protein expressed
Chr2	26348650	26353479	LOC_Os02g43670	-	4.57986	0	transferase family protein putative expressed
Chr2	26368874	26370600	LOC_Os02g43690	+	7.14087	0	ras-related protein putative expressed
Chr2	26379459	26381683	LOC_Os02g43700	+	15.9935	0	triacylglycerol lipase like protein putative expressed
Chr2	26381932	26385683	LOC_Os02g43710	+	15.9935	0	enoyl-CoA hydratase%2Fisomerase family protein putative expressed
Chr2	26767603	26770876	LOC_Os02g44235	-	6.78294	0	expressed protein
Chr2	26767603	26771633	LOC_Os02g44230	-	6.78294	0	CPuORF22 - conserved peptide uORF-containing transcript expressed
Chr2	26929715	26932403	LOC_Os02g44500	+	23.7289	0	glutathione peroxidase putative expressed
Chr2	27165434	27166898	LOC_Os02g44870	-	5.27142	264	dehydrin putative expressed
Chr2	27182922	27186705	LOC_Os02g44880	+	10.9851	0	expressed protein
Chr2	27228829	27229723	LOC_Os02g44940	+	4.41162	2	RALFL8 - Rapid ALkalinization Factor RALF family protein precursor expressed
Chr2	27244828	27246981	LOC_Os02g44980	+	19.9897	0	transmembrane amino acid transporter protein putative expressed
Chr2	27248697	27251470	LOC_Os02g44990	+	19.9897	0	OsFBDUF13 - F-box and DUF domain containing protein expressed
Chr2	27248697	27251470	LOC_Os02g44990	+	4.18373	0	OsFBDUF13 - F-box and DUF domain containing protein expressed
Chr2	27548399	27551592	LOC_Os02g45320	+	4.62763	0	OsFBX58 - F-box domain containing protein expressed
Chr2	27553011	27555483	LOC_Os02g45330	-	4.04431	0	expressed protein
Chr2	27652935	27654206	LOC_Os02g45450	+	40.6815	0	dehydration-responsive element-binding protein putative expressed
Chr2	27773366	27775510	LOC_Os02g45660	-	5.25598	0	2-C-methyl-D-erythritol 2 4-cyclodiphosphate synthase chloroplast precursor putative expressed
Chr2	27803398	27805631	LOC_Os02g45700	-	46.2569	206	fringe-related protein putative expressed
Chr2	27807052	27808334	LOC_Os02g45710	-	46.2569	0	zinc finger C3HC4 type domain containing protein expressed
Chr2	27886977	27888250	LOC_Os02g45780	-	7.5072	0	zinc finger C3HC4 type domain containing protein expressed
Chr2	27886977	27888250	LOC_Os02g45780	-	4.44233	0	zinc finger C3HC4 type domain containing protein expressed
Chr2	27984937	27989356	LOC_Os02g45920	+	5.05707	0	expressed protein
Chr2	27989366	27990587	LOC_Os02g45930	-	5.05707	0	expressed protein
Chr2	27989366	27990587	LOC_Os02g45930	-	4.30311	0	expressed protein
Chr2	28160250	28162177	LOC_Os02g46220	-	12.8275	330	expressed protein
Chr2	28472825	28478009	LOC_Os02g46650	+	6.58334	351	ubiquitin carboxyl-terminal hydrolase domain containing protein expressed
Chr2	28478607	28481356	LOC_Os02g46660	-	6.58334	0	SNARE associated Golgi protein putative expressed
Chr2	28621982	28624683	LOC_Os02g46910	+	4.71646	136	glycosyl hydrolases family 16 putative expressed
Chr2	28626878	28632396	LOC_Os02g46920	-	4.36966	650	expressed protein
Chr2	28701804	28704409	LOC_Os02g47020	+	15.9782	0	phosphoribulokinase%2FUridine kinase family protein expressed
Chr2	28704620	28706214	LOC_Os02g47030	-	15.9782	0	expressed protein
Chr2	28706487	28708073	LOC_Os02g47040	+	15.9782	0	expressed protein
Chr2	28706487	28708073	LOC_Os02g47040	+	4.89305	0	expressed protein
Chr2	28995717	28998581	LOC_Os02g47470	+	39.6495	0	cytochrome P450 putative expressed
Chr2	29059281	29062623	LOC_Os02g47560	-	6.12841	0	DNA-binding protein putative expressed
Chr2	29059281	29062623	LOC_Os02g47560	-	5.81432	0	DNA-binding protein putative expressed
Chr2	29059281	29062623	LOC_Os02g47560	-	5.81432	0	DNA-binding protein putative expressed
Chr2	29069440	29072124	LOC_Os02g47570	+	18.8418	0	phosphatase putative expressed
Chr2	29072412	29076488	LOC_Os02g47580	-	18.8418	0	expressed protein
Chr2	29072412	29076488	LOC_Os02g47580	-	6.71391	0	expressed protein
Chr2	29116625	29119404	LOC_Os02g47660	-	4.99992	0	basic helix-loop-helix putative expressed
Chr2	29116625	29119404	LOC_Os02g47660	-	5.52694	0	basic helix-loop-helix putative expressed
Chr2	29713882	29715433	LOC_Os02g48540	-	9.22653	0	retrotransposon protein putative Ty1-copia subclass expressed
Chr2	29947191	29949582	LOC_Os02g48980	-	7.93558	0	GPI-anchored protein putative expressed
Chr2	30290562	30293723	LOC_Os02g49555	-	10.0897	0	expressed protein
Chr2	30593495	30596223	LOC_Os02g50100	+	6.48927	54	SET domain-containing protein putative expressed
Chr2	30596658	30596900	LOC_Os02g50110	-	6.48927	0	expressed protein
Chr2	30625668	30626891	LOC_Os02g50130	+	21.6423	0	hydrolase NUDIX family domain containing protein expressed
Chr2	30872771	30882871	LOC_Os02g50560	+	41.5558	0	DSHCT domain containing protein expressed
Chr2	30881873	30886594	LOC_Os02g50570	-	41.5558	0	retrotransposon protein putative unclassified expressed
Chr2	30881873	30886594	LOC_Os02g50570	-	28.355	0	retrotransposon protein putative unclassified expressed
Chr2	30895167	30898527	LOC_Os02g50590	+	32.1103	450	expressed protein
Chr2	30899534	30901300	LOC_Os02g50600	-	32.1103	0	glycosyl transferase 8 domain containing protein putative expressed
Chr2	30918757	30922964	LOC_Os02g50620	-	4.4939	445	dehydrogenase E1 component domain containing protein expressed
Chr2	31064064	31071265	LOC_Os02g50840	+	6.19473	533	BAH domain containing protein putative expressed
Chr2	31409912	31414184	LOC_Os02g51300	-	7.12672	409	AP2 domain containing protein expressed
Chr2	31442938	31443195	LOC_Os02g51340	+	93.552	0	hypothetical protein
Chr2	31444554	31447725	LOC_Os02g51350	-	93.552	0	OsFBK10 - F-box domain and kelch repeat containing protein expressed
Chr2	31648468	31650538	LOC_Os02g51670	+	16.8685	0	ethylene-responsive transcription factor putative expressed
Chr2	31747712	31749762	LOC_Os02g51820	+	5.10071	0	expressed protein
Chr2	31748768	31754456	LOC_Os02g51830	-	5.10071	0	tRNA synthetase class II core domain containing protein expressed
Chr2	31840427	31841847	LOC_Os02g52010	-	51.9197	0	phosphate-induced protein 1 conserved region domain containing protein expressed
Chr2	31850451	31851291	LOC_Os02g52030	+	4.52008	919	expressed protein
Chr2	31851356	31852646	LOC_Os02g52040	+	4.52008	0	phosphate-induced protein 1 conserved region domain containing protein expressed
Chr2	31967796	31970036	LOC_Os02g52210	+	175.15	0	zinc finger C3HC4 type domain containing protein expressed
Chr2	31995218	31997697	LOC_Os02g52250	-	5.38992	404	SKIP%2FSNW domain containing protein expressed
Chr2	31999205	32001255	LOC_Os02g52260	+	6.45763	242	expressed protein
Chr2	32038902	32045130	LOC_Os02g52340	+	8.15199	0	OsMADS22 - MADS-box family gene with MIKCc type-box expressed
Chr2	32189251	32190146	LOC_Os02g52620	+	13.2941	44	expressed protein
Chr2	32261576	32267534	LOC_Os02g52744	-	6.12433	231	DCL chloroplast precursor putative expressed
Chr2	32276591	32281653	LOC_Os02g52780	-	5.80502	109	bZIP transcription factor putative expressed
Chr2	32528037	32533583	LOC_Os02g53140	-	15.2674	0	COP1 putative expressed
Chr2	32528037	32533583	LOC_Os02g53140	-	4.2272	0	COP1 putative expressed
Chr2	32684150	32686062	LOC_Os02g53400	+	7.12672	60	thioredoxin putative expressed
Chr2	32858150	32870408	LOC_Os02g53700	-	7.1706	463	DENN domain containing protein expressed
Chr2	33159221	33169025	LOC_Os02g54120	-	5.85926	185	CCR4-NOT transcription factor putative expressed
Chr2	33169843	33175612	LOC_Os02g54130	-	4.47259	0	heat shock protein DnaJ putative expressed
Chr2	33169843	33175612	LOC_Os02g54130	-	9.6358	0	heat shock protein DnaJ putative expressed
Chr2	33169843	33175612	LOC_Os02g54130	-	7.20466	0	heat shock protein DnaJ putative expressed
Chr2	33169843	33175612	LOC_Os02g54130	-	4.35457	0	heat shock protein DnaJ putative expressed
Chr2	33192323	33198654	LOC_Os02g54150	+	8.15199	362	SAC domain containing protein putative expressed
Chr2	33199804	33202684	LOC_Os02g54160	-	8.15199	392	AP2 domain containing protein expressed
Chr2	33469138	33476027	LOC_Os02g54640	+	4.99185	0	glutamate receptor putative expressed
Chr2	33469138	33476027	LOC_Os02g54640	+	36.5051	0	glutamate receptor putative expressed
Chr2	33476228	33484018	LOC_Os02g54650	-	36.5051	0	diacylglycerol kinase putative expressed
Chr2	33547294	33550445	LOC_Os02g54780	+	7.65184	0	CYPRO4 putative expressed
Chr2	33552171	33556522	LOC_Os02g54790	+	7.65184	991	expressed protein
Chr2	33569263	33574120	LOC_Os02g54820	+	10.2255	0	trehalose-6-phosphate synthase putative expressed
Chr2	33569263	33574120	LOC_Os02g54820	+	8.32873	0	trehalose-6-phosphate synthase putative expressed
Chr2	33618241	33620330	LOC_Os02g54890	+	6.98288	0	UDP-glucuronate 4-epimerase putative expressed
Chr2	33953280	33955051	LOC_Os02g55430	+	36.2577	0	alginate regulatory protein AlgP putative expressed
Chr2	33956291	33959749	LOC_Os02g55440	-	36.2577	0	transmembrane 9 superfamily member putative expressed
Chr2	34026273	34030302	LOC_Os02g55560	+	6.67307	0	protein phosphatase 2C putative expressed
Chr2	34030829	34034442	LOC_Os02g55570	-	6.67307	31	shugoshin-1 putative expressed
Chr2	34053097	34053857	LOC_Os02g55600	+	8.49488	0	expressed protein
Chr2	34223117	34227621	LOC_Os02g55910	+	6.62451	0	monogalactosyldiacylglycerol synthase putative expressed
Chr2	34223117	34227621	LOC_Os02g55910	+	25.1984	0	monogalactosyldiacylglycerol synthase putative expressed
Chr2	34229961	34231496	LOC_Os02g55920	-	25.1984	250	expressed protein
Chr2	34408089	34413407	LOC_Os02g56250	+	6.45763	0	GATA zinc finger domain containing protein expressed
Chr2	34408089	34413407	LOC_Os02g56250	+	19.5583	0	GATA zinc finger domain containing protein expressed
Chr2	34408089	34413407	LOC_Os02g56250	+	41.3734	0	GATA zinc finger domain containing protein expressed
Chr2	34463030	34467135	LOC_Os02g56300	+	6.14955	864	aminotransferase classes I and II domain containing protein expressed
Chr2	34468752	34470197	LOC_Os02g56310	-	6.18171	0	calcium-dependent protein kinase isoform AK1 putative expressed
Chr2	34833867	34836156	LOC_Os02g56840	+	4.99185	350	OsFBX70 - F-box domain containing protein expressed
Chr2	34837739	34843944	LOC_Os02g56850	+	4.99185	913	glutathione reductase putative expressed
Chr2	34879480	34881094	LOC_Os02g56900	-	19.7291	0	thioredoxin family protein putative expressed
Chr2	35002742	35004795	LOC_Os02g57150	+	5.38537	0	tubulin-specific chaperone A putative expressed
Chr2	35004914	35009538	LOC_Os02g57160	-	5.38537	0	ELMO%2FCED-12 family protein putative expressed
Chr2	35004914	35009538	LOC_Os02g57160	-	5.49948	0	ELMO%2FCED-12 family protein putative expressed
Chr2	35178242	35184158	LOC_Os02g57410	-	9.15744	0	OTU-like cysteine protease family protein putative expressed
Chr2	35178242	35184158	LOC_Os02g57410	-	6.95907	0	OTU-like cysteine protease family protein putative expressed
Chr2	35280533	35284540	LOC_Os02g57610	+	4.15246	214	expressed protein
Chr2	35303193	35307280	LOC_Os02g57650	+	12.0118	0	No apical meristem protein putative expressed
Chr2	35307392	35313635	LOC_Os02g57660	-	12.0118	0	phosphatidylinositol-4-phosphate 5-kinase putative expressed
Chr2	35460663	35462107	LOC_Os02g57924	-	11.6697	234	expressed protein
Chr2	35676788	35678078	LOC_Os02g58310	-	5.02446	190	expressed protein
Chr3	470268	471096	LOC_Os03g01740	+	7.4852	0	expressed protein
Chr3	471453	476739	LOC_Os03g01750	-	7.4852	0	dual specificity protein phosphatase putative expressed
Chr3	621022	624074	LOC_Os03g01990	+	5.24462	9	lysM domain containing protein putative expressed
Chr3	640597	645675	LOC_Os03g02030	-	5.64506	0	folylpolyglutamate synthase mitochondrial precursor putative expressed
Chr3	646947	649469	LOC_Os03g02040	-	5.66139	769	remorin putative expressed
Chr3	842386	846445	LOC_Os03g02380	+	5.63911	0	major facilitator superfamily domain-containing protein 5 putative expressed
Chr3	922684	928190	LOC_Os03g02514	+	5.05707	0	hydrolase alpha%2Fbeta fold family protein putative expressed
Chr3	922684	928190	LOC_Os03g02514	+	24.5314	0	hydrolase alpha%2Fbeta fold family protein putative expressed
Chr3	1298070	1300384	LOC_Os03g03100	-	5.44476	0	OsMADS50 - MADS-box family gene with MIKCc type-box expressed
Chr3	1355502	1358185	LOC_Os03g03200	+	10.5555	0	hydrolase alpha%2Fbeta fold family protein putative expressed
Chr3	1410002	1411834	LOC_Os03g03290	+	5.72649	0	receptor-like protein kinase At3g46290 precursor putative expressed
Chr3	1444996	1448727	LOC_Os03g03390	+	4.71646	448	G-patch domain containing protein expressed
Chr3	1508100	1509682	LOC_Os03g03490	+	5.3144	103	expressed protein
Chr3	1511322	1513228	LOC_Os03g03500	+	5.39506	0	heavy metal-associated domain containing protein expressed
Chr3	1511322	1513228	LOC_Os03g03500	+	6.64562	0	heavy metal-associated domain containing protein expressed
Chr3	1511322	1513228	LOC_Os03g03500	+	30.4668	0	heavy metal-associated domain containing protein expressed
Chr3	1514622	1519297	LOC_Os03g03510	-	30.4668	0	CAMK_KIN1%2FSNF1%2FNim1_like.15 - CAMK includes calcium%2Fcalmodulin depedent protein kinases expressed
Chr3	1514622	1519297	LOC_Os03g03510	-	6.12841	0	CAMK_KIN1%2FSNF1%2FNim1_like.15 - CAMK includes calcium%2Fcalmodulin depedent protein kinases expressed
Chr3	1562044	1566906	LOC_Os03g03570	+	26.3988	496	leucine-rich repeat transmembrane protein kinase putative expressed
Chr3	1567982	1571987	LOC_Os03g03590	-	26.3988	0	transporter monovalent cation%3Aproton antiporter-2 family putative expressed
Chr3	1624879	1629530	LOC_Os03g03660	+	5.07215	0	CAMK_CAMK_like.17 - CAMK includes calcium%2Fcalmodulin depedent protein kinases expressed
Chr3	1641569	1646416	LOC_Os03g03690	+	7.14087	0	glycosylphosphatidylinositol anchor biosynthesis protein 11 putative expressed
Chr3	1641569	1646416	LOC_Os03g03690	+	7.63758	0	glycosylphosphatidylinositol anchor biosynthesis protein 11 putative expressed
Chr3	1644670	1648764	LOC_Os03g03700	-	7.14087	0	MLO domain containing protein putative expressed
Chr3	1644670	1648764	LOC_Os03g03700	-	7.63758	0	MLO domain containing protein putative expressed
Chr3	1662172	1665576	LOC_Os03g03720	+	10.4883	0	glyceraldehyde-3-phosphate dehydrogenase putative expressed
Chr3	1667248	1667963	LOC_Os03g03724	+	6.07067	0	expressed protein
Chr3	1668201	1669268	LOC_Os03g03730	-	6.07067	0	regulatory protein putative expressed
Chr3	1765300	1770693	LOC_Os03g03880	+	5.49948	845	protein kinase putative expressed
Chr3	1772819	1775682	LOC_Os03g03890	+	5.58003	0	protein kinase family protein putative expressed
Chr3	1776271	1780899	LOC_Os03g03900	-	5.32795	111	NIN putative expressed
Chr3	1787648	1790957	LOC_Os03g03910	-	17.4418	0	catalase domain containing protein expressed
Chr3	1787648	1790957	LOC_Os03g03910	-	5.64506	0	catalase domain containing protein expressed
Chr3	1787648	1790957	LOC_Os03g03910	-	7.5072	0	catalase domain containing protein expressed
Chr3	1873281	1878450	LOC_Os03g04100	+	4.50282	948	expressed protein
Chr3	1878906	1881754	LOC_Os03g04110	+	4.50282	0	lysM domain-containing GPI-anchored protein precursor putative expressed
Chr3	1878906	1881754	LOC_Os03g04110	+	4.41162	0	lysM domain-containing GPI-anchored protein precursor putative expressed
Chr3	1881834	1884078	LOC_Os03g04120	-	4.41162	0	AMP-binding enzyme putative expressed
Chr3	1881834	1884078	LOC_Os03g04120	-	16.367	0	AMP-binding enzyme putative expressed
Chr3	2248830	2250720	LOC_Os03g04710	+	5.00779	0	expressed protein
Chr3	2248830	2250720	LOC_Os03g04710	+	6.31119	0	expressed protein
Chr3	2272965	2276401	LOC_Os03g04770	+	4.99185	0	beta-amylase putative expressed
Chr3	2272965	2276401	LOC_Os03g04770	+	20.155	0	beta-amylase putative expressed
Chr3	2272965	2276401	LOC_Os03g04770	+	13.3942	0	beta-amylase putative expressed
Chr3	2276860	2277298	LOC_Os03g04780	-	13.3942	0	RNA recognition motif containing protein putative expressed
Chr3	2651929	2661787	LOC_Os03g05390	-	31.356	0	Citrate transporter protein putative expressed
Chr3	2651929	2661787	LOC_Os03g05390	-	5.10639	0	Citrate transporter protein putative expressed
Chr3	2807555	2809678	LOC_Os03g05620	-	4.5846	0	inorganic phosphate transporter putative expressed
Chr3	2866315	2868242	LOC_Os03g05750	-	54.3173	0	heavy-metal-associated domain-containing protein putative expressed
Chr3	3068969	3074191	LOC_Os03g06120	+	6.62451	97	PLAC8 family protein expressed
Chr3	3075919	3085989	LOC_Os03g06139	-	6.62451	508	ABC-2 type transporter domain containing protein expressed
Chr3	3119831	3123758	LOC_Os03g06230	-	10.0866	194	galactose mutarotase-like putative expressed
Chr3	3125933	3130483	LOC_Os03g06240	-	10.0866	0	YT521-B-like family domain containing protein expressed
Chr3	3125933	3130483	LOC_Os03g06240	-	5.00779	0	YT521-B-like family domain containing protein expressed
Chr3	3192065	3194452	LOC_Os03g06379	+	13.3793	530	LYR motif containing protein putative expressed
Chr3	3194990	3196661	LOC_Os03g06390	-	13.3793	0	expressed protein
Chr3	3201312	3208299	LOC_Os03g06410	+	8.42507	0	protein kinase domain containing protein expressed
Chr3	3201312	3208299	LOC_Os03g06410	+	8.54788	0	protein kinase domain containing protein expressed
Chr3	3208856	3211598	LOC_Os03g06420	+	8.54788	0	expressed protein
Chr3	3258437	3270596	LOC_Os03g06510	+	43.2403	0	KIP1 putative expressed
Chr3	3271150	3276910	LOC_Os03g06520	-	43.2403	0	sulfate transporter putative expressed
Chr3	3271150	3276910	LOC_Os03g06520	-	4.99992	0	sulfate transporter putative expressed
Chr3	3271150	3276910	LOC_Os03g06520	-	17.9407	0	sulfate transporter putative expressed
Chr3	3338269	3341260	LOC_Os03g06620	+	4.04541	338	1 2-dihydroxy-3-keto-5-methylthiopentene dioxygenase protein putative expressed
Chr3	3342254	3344548	LOC_Os03g06630	+	16.2994	0	heat stress transcription factor putative expressed
Chr3	3833954	3836748	LOC_Os03g07530	+	31.4496	0	OsFBK12 - F-box domain and kelch repeat containing protein expressed
Chr3	3999088	4000032	LOC_Os03g07870	-	4.43167	981	expressed protein
Chr3	4001995	4005428	LOC_Os03g07880	-	4.43167	774	nuclear transcription factor Y subunit putative expressed
Chr3	4119945	4127084	LOC_Os03g08070	-	10.07	114	copper-transporting ATPase PAA1 putative expressed
Chr3	4202592	4203326	LOC_Os03g08260	-	5.24462	0	hypothetical protein
Chr3	4203312	4210305	LOC_Os03g08270	+	5.14264	0	ataxin-2 C-terminal region family protein expressed
Chr3	4210493	4213005	LOC_Os03g08280	-	5.14264	0	peptidase T1 family putative expressed
Chr3	4232001	4233042	LOC_Os03g08310	-	4.68803	0	ZIM domain containing protein putative expressed
Chr3	4248884	4249985	LOC_Os03g08330	+	129.138	0	ZIM domain containing protein putative expressed
Chr3	4287335	4291864	LOC_Os03g08390	+	9.37271	0	expressed protein
Chr3	4293140	4297457	LOC_Os03g08400	-	9.37271	851	retrotransposon protein putative unclassified expressed
Chr3	4327386	4336225	LOC_Os03g08430	+	4.63365	0	SAC domain containing protein putative expressed
Chr3	4327386	4336225	LOC_Os03g08430	+	5.58003	0	SAC domain containing protein putative expressed
Chr3	4336661	4338948	LOC_Os03g08440	-	4.89305	0	ribosomal protein S2 putative expressed
Chr3	4367117	4368399	LOC_Os03g08490	-	6.12841	781	AP2 domain containing protein expressed
Chr3	4372115	4373460	LOC_Os03g08500	-	56.4862	0	AP2 domain containing protein expressed
Chr3	4592489	4594911	LOC_Os03g08860	+	15.8258	0	GRAM domain containing protein expressed
Chr3	4596019	4598260	LOC_Os03g08870	+	11.3282	0	expressed protein
Chr3	4596019	4598260	LOC_Os03g08870	+	6.58334	0	expressed protein
Chr3	4598924	4600430	LOC_Os03g08880	-	6.58334	0	purine permease putative expressed
Chr3	4635138	4636315	LOC_Os03g08940	+	32.0393	0	expressed protein
Chr3	4660801	4662070	LOC_Os03g08970	+	7.33435	0	expressed protein
Chr3	4665181	4666944	LOC_Os03g08980	-	14.1139	29	expressed protein
Chr3	4726139	4734011	LOC_Os03g09100	-	5.05527	582	calmodulin-binding transcription activator putative expressed
Chr3	4815464	4820417	LOC_Os03g09220	+	4.73274	0	stage II sporulation protein E putative expressed
Chr3	4820680	4822723	LOC_Os03g09230	-	7.54762	0	LTPL69 - Protease inhibitor%2Fseed storage%2FLTP family protein precursor expressed
Chr3	4820680	4822723	LOC_Os03g09230	-	6.7678	0	LTPL69 - Protease inhibitor%2Fseed storage%2FLTP family protein precursor expressed
Chr3	5063813	5065197	LOC_Os03g10050	-	7.12672	0	serine acetyltransferase protein putative expressed
Chr3	5422148	5426577	LOC_Os03g10620	+	4.52008	0	hydrolase alpha%2Fbeta fold family domain containing protein expressed
Chr3	5433906	5440327	LOC_Os03g10640	+	5.55926	11	calcium-transporting ATPase plasma membrane-type putative expressed
Chr3	5441739	5444255	LOC_Os03g10650	-	5.55926	0	cyclin putative expressed
Chr3	5586002	5588859	LOC_Os03g10870	+	7.84912	0	membrane associated DUF588 domain containing protein putative expressed
Chr3	5589561	5592525	LOC_Os03g10880	-	7.84912	0	BTBN5 - Bric-a-Brac Tramtrack Broad Complex BTB domain with non-phototropic hypocotyl 3 NPH3 and coiled-coil domains expressed
Chr3	5625733	5627797	LOC_Os03g10950	+	5.99903	0	protein phosphatase 2C putative expressed
Chr3	5983457	5988828	LOC_Os03g11550	-	9.70705	0	protein of unknown function DUF1675 domain containing protein expressed
Chr3	6227228	6232509	LOC_Os03g11890	+	19.5661	499	potyvirus VPg interacting protein putative expressed
Chr3	6232979	6238297	LOC_Os03g11900	-	19.5661	0	transporter family protein putative expressed
Chr3	6232979	6238297	LOC_Os03g11900	-	13.7162	0	transporter family protein putative expressed
Chr3	6232979	6238297	LOC_Os03g11900	-	6.30186	0	transporter family protein putative expressed
Chr3	6232979	6238297	LOC_Os03g11900	-	5.18421	0	transporter family protein putative expressed
Chr3	6537569	6541400	LOC_Os03g12370	+	6.58334	0	HSF-type DNA-binding domain containing protein expressed
Chr3	6537569	6541400	LOC_Os03g12370	+	22.8747	0	HSF-type DNA-binding domain containing protein expressed
Chr3	6541560	6541988	LOC_Os03g12380	-	22.8747	0	expressed protein
Chr3	6544947	6546478	LOC_Os03g12390	-	6.14955	0	STE_MEK_ste7_MAP2K.6 - STE kinases include homologs to sterile 7 sterile 11 and sterile 20 from yeast expressed
Chr3	6544947	6546478	LOC_Os03g12390	-	5.16057	0	STE_MEK_ste7_MAP2K.6 - STE kinases include homologs to sterile 7 sterile 11 and sterile 20 from yeast expressed
Chr3	6754271	6756992	LOC_Os03g12670	+	79.4403	0	expressed protein
Chr3	6774848	6775309	LOC_Os03g12690	-	13.3793	25	expressed protein
Chr3	6776356	6778596	LOC_Os03g12700	-	13.3793	0	expressed protein
Chr3	6908146	6909133	LOC_Os03g12850	+	10.6776	34	expressed protein
Chr3	6950465	6957390	LOC_Os03g12900	-	11.9855	0	squalene monooxygenase putative expressed
Chr3	6957632	6962594	LOC_Os03g12910	-	11.9855	0	squalene monooxygenase putative expressed
Chr3	7029149	7031702	LOC_Os03g13010	-	5.05707	508	U-box domain containing protein expressed
Chr3	7322330	7325484	LOC_Os03g13540	+	5.4422	123	Ser%2FThr protein phosphatase family protein putative expressed
Chr3	7345846	7347120	LOC_Os03g13579	+	5.58003	0	expressed protein
Chr3	7347521	7351724	LOC_Os03g13590	+	4.52249	0	potyvirus VPg interacting protein putative expressed
Chr3	7347521	7351724	LOC_Os03g13590	+	8.86542	0	potyvirus VPg interacting protein putative expressed
Chr3	7353032	7355817	LOC_Os03g13600	-	8.86542	558	ZOS3-07 - C2H2 zinc finger protein expressed
Chr3	7445990	7449611	LOC_Os03g13750	-	9.18392	0	erwinia induced protein 2 putative expressed
Chr3	7480377	7483801	LOC_Os03g13810	+	90.3022	0	expressed protein
Chr3	7482083	7487765	LOC_Os03g13820	-	90.3022	0	protein kinase family protein putative expressed
Chr3	7496050	7499362	LOC_Os03g13830	-	22.2105	0	pentatricopeptide putative expressed
Chr3	7500134	7503970	LOC_Os03g13840	-	22.8747	0	senescence-associated protein putative expressed
Chr3	7519735	7521478	LOC_Os03g13870	-	5.64506	0	expressed protein
Chr3	7519735	7521478	LOC_Os03g13870	-	5.00779	0	expressed protein
Chr3	7815021	7817753	LOC_Os03g14370	+	8.36563	0	ACT domain containing protein expressed
Chr3	7871494	7873384	LOC_Os03g14500	+	5.04514	0	expressed protein
Chr3	8177749	8181743	LOC_Os03g14990	-	5.97795	739	chorismate synthase 2 chloroplast precursor putative expressed
Chr3	8182247	8186783	LOC_Os03g15000	-	5.97795	0	Zinc finger C3HC4 type domain containing protein expressed
Chr3	8487523	8489384	LOC_Os03g15460	+	4.52008	0	expressed protein
Chr3	8568445	8572063	LOC_Os03g15560	+	18.7746	0	wibg putative expressed
Chr3	8572865	8577500	LOC_Os03g15570	-	18.7746	0	STE_MEKK_ste11_MAP3K.12 - STE kinases include homologs to sterile 7 sterile 11 and sterile 20 from yeast expressed
Chr3	8572865	8577500	LOC_Os03g15570	-	7.69827	0	STE_MEKK_ste11_MAP3K.12 - STE kinases include homologs to sterile 7 sterile 11 and sterile 20 from yeast expressed
Chr3	8698047	8702758	LOC_Os03g15770	+	5.01295	0	tyrosine protein kinase domain containing protein putative expressed
Chr3	8698047	8702758	LOC_Os03g15770	+	5.98271	0	tyrosine protein kinase domain containing protein putative expressed
Chr3	8702788	8707794	LOC_Os03g15780	-	5.98271	0	anthranilate synthase component I-1 chloroplast precursor putative expressed
Chr3	8761498	8767009	LOC_Os03g15880	+	5.15771	0	coronatine-insensitive protein putative expressed
Chr3	8761498	8767009	LOC_Os03g15880	+	4.19856	0	coronatine-insensitive protein putative expressed
Chr3	8767518	8770548	LOC_Os03g15890	-	4.71646	0	RNA recognition motif containing protein expressed
Chr3	8921370	8923437	LOC_Os03g16170	-	4.52008	940	protein phosphatase 2C putative expressed
Chr3	9218766	9224183	LOC_Os03g16690	+	26.1247	0	oxysterol-binding protein putative expressed
Chr3	9307510	9312680	LOC_Os03g16790	+	21.5196	0	DHHC zinc finger domain containing protein expressed
Chr3	9313676	9316712	LOC_Os03g16800	-	21.5196	0	clathrin assembly protein putative expressed
Chr3	9370159	9373083	LOC_Os03g16860	+	63.357	0	DnaK family protein putative expressed
Chr3	9373153	9375798	LOC_Os03g16870	-	63.357	0	expressed protein
Chr3	9402623	9405556	LOC_Os03g16910	+	4.48552	0	SLT1 protein putative expressed
Chr3	9402623	9405556	LOC_Os03g16910	+	6.12841	0	SLT1 protein putative expressed
Chr3	9445273	9448703	LOC_Os03g17000	+	5.00779	0	NAD dependent epimerase%2Fdehydratase family domain containing protein expressed
Chr3	9445273	9448703	LOC_Os03g17000	+	9.88087	0	NAD dependent epimerase%2Fdehydratase family domain containing protein expressed
Chr3	9445273	9448703	LOC_Os03g17000	+	50.9736	0	NAD dependent epimerase%2Fdehydratase family domain containing protein expressed
Chr3	9449305	9453103	LOC_Os03g17010	-	50.9736	0	RNA recognition motif containing protein putative expressed
Chr3	9454830	9458933	LOC_Os03g17020	-	4.83814	0	GTPase-activating protein putative expressed
Chr3	9478467	9479158	LOC_Os03g17040	+	4.4939	525	expressed protein
Chr3	9480106	9489032	LOC_Os03g17050	+	4.4939	88	expressed protein
Chr3	9555524	9557435	LOC_Os03g17174	+	6.57731	0	PsbP putative expressed
Chr3	9557459	9566526	LOC_Os03g17180	-	6.57731	0	ABC transporter ATP-binding protein putative expressed
Chr3	9557459	9566526	LOC_Os03g17180	-	5.39208	0	ABC transporter ATP-binding protein putative expressed
Chr3	9557459	9566526	LOC_Os03g17180	-	6.86857	0	ABC transporter ATP-binding protein putative expressed
Chr3	9557459	9566526	LOC_Os03g17180	-	6.24698	0	ABC transporter ATP-binding protein putative expressed
Chr3	9605153	9608438	LOC_Os03g17240	+	31.6929	0	ankyrin repeat-containing protein putative expressed
Chr3	9610117	9613300	LOC_Os03g17250	+	31.6929	0	ankyrin repeat-containing protein putative expressed
Chr3	9610117	9613300	LOC_Os03g17250	+	5.05707	0	ankyrin repeat-containing protein putative expressed
Chr3	9632645	9636759	LOC_Os03g17300	+	7.53891	0	TKL_IRAK_CrRLK1L-1.7 - The CrRLK1L-1 subfamily has homology to the CrRLK1L homolog expressed
Chr3	9632645	9642093	LOC_Os03g17310	-	7.53891	0	calcium-transporting ATPase endoplasmic reticulum-type putative expressed
Chr3	9668191	9668694	LOC_Os03g17380	+	7.86802	117	expressed protein
Chr3	9757006	9759331	LOC_Os03g17560	+	11.2578	0	expressed protein
Chr3	9759479	9768690	LOC_Os03g17570	-	11.2578	0	response regulator receiver domain containing protein expressed
Chr3	9843327	9846747	LOC_Os03g17690	+	18.7508	0	OsAPx1 - Cytosolic Ascorbate Peroxidase encoding gene 1-8 expressed
Chr3	9847700	9850473	LOC_Os03g17700	-	18.7508	0	CGMC_MAPKCGMC_2_ERK.2 - CGMC includes CDA MAPK GSK3 and CLKC kinases expressed
Chr3	9847700	9850473	LOC_Os03g17700	-	6.86857	0	CGMC_MAPKCGMC_2_ERK.2 - CGMC includes CDA MAPK GSK3 and CLKC kinases expressed
Chr3	9872205	9876595	LOC_Os03g17740	+	4.99571	0	transporter putative expressed
Chr3	9872205	9876595	LOC_Os03g17740	+	6.86857	0	transporter putative expressed
Chr3	9872205	9876595	LOC_Os03g17740	+	13.3525	0	transporter putative expressed
Chr3	9877003	9877391	LOC_Os03g17750	-	13.3525	0	expressed protein
Chr3	9878025	9880930	LOC_Os03g17760	-	13.3525	288	RNA recognition motif containing protein putative expressed
Chr3	10080248	10083451	LOC_Os03g18070	-	22.0779	0	omega-3 fatty acid desaturase chloroplast precursor putative expressed
Chr3	10163441	10165477	LOC_Os03g18150	+	31.4496	0	protein phosphatase 2C putative expressed
Chr3	10387991	10390923	LOC_Os03g18550	+	25.4585	101	mitochondrial carrier protein putative expressed
Chr3	10391657	10392766	LOC_Os03g18560	-	25.4585	0	DUF538 domain containing protein putative expressed
Chr3	10418634	10419919	LOC_Os03g18600	-	5.32924	0	cyclase%2Fdehydrase family protein putative expressed
Chr3	10571639	10573269	LOC_Os03g18870	-	19.8657	0	heat shock protein DnaJ putative expressed
Chr3	10598952	10601530	LOC_Os03g18910	+	33.244	0	COBRA-like protein 7 precursor putative expressed
Chr3	10651192	10655656	LOC_Os03g19020	+	38.39	0	PHD-finger family protein expressed
Chr3	10677696	10678947	LOC_Os03g19070	+	15.3971	0	long cell-linked locus protein putative expressed
Chr3	10816007	10820325	LOC_Os03g19240	-	4.24141	336	AMP-binding enzyme putative expressed
Chr3	10824053	10827491	LOC_Os03g19250	-	6.24698	0	AMP-binding enzyme putative expressed
Chr3	10910540	10911544	LOC_Os03g19380	+	7.02658	735	calvin cycle protein CP12 putative expressed
Chr3	10911693	10913611	LOC_Os03g19390	-	7.02658	0	TENA%2FTHI-4 family protein putative expressed
Chr3	10911693	10913611	LOC_Os03g19390	-	6.42952	0	TENA%2FTHI-4 family protein putative expressed
Chr3	10913761	10916716	LOC_Os03g19400	+	21.3463	0	expressed protein
Chr3	10918319	10925988	LOC_Os03g19410	+	21.3463	0	OsPOP7 - Putative Prolyl Oligopeptidase homologue expressed
Chr3	10991227	10992509	LOC_Os03g19550	+	4.24297	0	retrotransposon protein putative unclassified expressed
Chr3	10992829	10997554	LOC_Os03g19560	-	4.24297	413	tetratricopeptide repeat domain containing protein expressed
Chr3	11093668	11094189	LOC_Os03g19720	+	206.277	0	EF hand family protein putative expressed
Chr3	11097423	11097897	LOC_Os03g19740	+	16.1547	0	expressed protein
Chr3	11099080	11101153	LOC_Os03g19750	+	6.92458	471	transposon protein putative unclassified expressed
Chr3	11104620	11122447	LOC_Os03g19760	+	5.85926	0	HAD-superfamily hydrolase subfamily IA variant 3 containing protein expressed
Chr3	11104620	11122447	LOC_Os03g19760	+	5.05707	0	HAD-superfamily hydrolase subfamily IA variant 3 containing protein expressed
Chr3	11104620	11122447	LOC_Os03g19760	+	4.4939	0	HAD-superfamily hydrolase subfamily IA variant 3 containing protein expressed
Chr3	11104620	11122447	LOC_Os03g19760	+	6.14955	0	HAD-superfamily hydrolase subfamily IA variant 3 containing protein expressed
Chr3	11104620	11122447	LOC_Os03g19760	+	48.7524	0	HAD-superfamily hydrolase subfamily IA variant 3 containing protein expressed
Chr3	11126732	11127352	LOC_Os03g19770	-	6.48927	917	glycine-rich cell wall protein putative expressed
Chr3	11326079	11328322	LOC_Os03g20090	-	31.3781	0	MYB family transcription factor putative expressed
Chr3	11326079	11328322	LOC_Os03g20090	-	9.52156	0	MYB family transcription factor putative expressed
Chr3	11326079	11328322	LOC_Os03g20090	-	11.2449	0	MYB family transcription factor putative expressed
Chr3	11522674	11524473	LOC_Os03g20370	+	35.3732	0	OsCam1-1 - Calmodulin expressed
Chr3	11526272	11531983	LOC_Os03g20380	-	35.3732	0	CAMK_KIN1%2FSNF1%2FNim1_like.2 - CAMK includes calcium%2Fcalmodulin depedent protein kinases expressed
Chr3	11526272	11531983	LOC_Os03g20380	-	4.3637	0	CAMK_KIN1%2FSNF1%2FNim1_like.2 - CAMK includes calcium%2Fcalmodulin depedent protein kinases expressed
Chr3	11712169	11720131	LOC_Os03g20700	+	5.10639	0	magnesium-chelatase putative expressed
Chr3	11712169	11720131	LOC_Os03g20700	+	4.3281	0	magnesium-chelatase putative expressed
Chr3	11724995	11731577	LOC_Os03g20720	+	45.7443	0	GTPase-activating protein putative expressed
Chr3	11730942	11731439	LOC_Os03g20730	-	45.7443	0	chaperone protein dnaJ putative expressed
Chr3	11776086	11778008	LOC_Os03g20790	+	6.78294	767	ethylene-insensitive 3 putative expressed
Chr3	11916688	11917466	LOC_Os03g20990	+	9.56844	132	expressed protein
Chr3	11919251	11921367	LOC_Os03g21000	-	18.7746	0	thioredoxin putative expressed
Chr3	11973970	11976426	LOC_Os03g21060	-	4.91912	23	No apical meristem protein putative expressed
Chr3	12223886	12226100	LOC_Os03g21380	-	12.6542	0	OsCML27 - Calmodulin-related calcium sensor protein expressed
Chr3	12297075	12307635	LOC_Os03g21530	+	6.30186	129	AARP2CN domain containing protein expressed
Chr3	12308606	12311869	LOC_Os03g21540	+	6.30186	446	TKL_IRAK_CrRLK1L-1.8 - The CrRLK1L-1 subfamily has homology to the CrRLK1L homolog expressed
Chr3	12354835	12358539	LOC_Os03g21640	+	13.3857	0	expressed protein
Chr3	12359258	12359722	LOC_Os03g21650	-	13.3857	507	expressed protein
Chr3	12695246	12706457	LOC_Os03g22160	+	7.80772	0	relA-SpoT like protein RSH1 putative expressed
Chr3	12758056	12763072	LOC_Os03g22250	-	4.52008	0	POEI48 - Pollen Ole e I allergen and extensin family protein precursor putative expressed
Chr3	12764508	12765877	LOC_Os03g22259	+	45.1482	0	expressed protein
Chr3	12766461	12768880	LOC_Os03g22270	-	45.1482	0	auxin-repressed protein putative expressed
Chr3	13152960	13155544	LOC_Os03g22770	+	45.4079	0	CCT%2FB-box zinc finger protein putative expressed
Chr3	13155800	13157404	LOC_Os03g22780	-	45.4079	0	DVR putative expressed
Chr3	13155800	13157404	LOC_Os03g22780	-	17.9407	0	DVR putative expressed
Chr3	13161913	13164014	LOC_Os03g22790	+	18.7143	0	beta-amylase putative expressed
Chr3	13161913	13164014	LOC_Os03g22790	+	27.4989	0	beta-amylase putative expressed
Chr3	13164494	13169376	LOC_Os03g22800	-	27.4989	0	OsFBT5 - F-box and tubby domain containing protein expressed
Chr3	13179170	13184591	LOC_Os03g22810	+	8.49488	244	copper%2Fzinc superoxide dismutase putative expressed
Chr3	13283192	13284534	LOC_Os03g23010	+	117.016	0	expressed protein
Chr3	13602837	13605297	LOC_Os03g23960	+	5.64506	0	IQ calmodulin-binding motif family protein putative expressed
Chr3	14526166	14530851	LOC_Os03g25400	+	4.04431	0	kinase putative expressed
Chr3	14530797	14531309	LOC_Os03g25410	-	4.04431	0	expressed protein
Chr3	15315970	15316533	LOC_Os03g26840	-	27.2236	0	OsFBX93 - F-box domain containing protein expressed
Chr3	15467831	15473842	LOC_Os03g27019	+	6.16598	68	expressed protein
Chr3	15475271	15478270	LOC_Os03g27030	-	6.16598	963	RNA recognition motif containing protein expressed
Chr3	15583322	15583764	LOC_Os03g27200	+	4.12934	51	expressed protein
Chr3	15645605	15648242	LOC_Os03g27310	+	4.5846	177	histone H3 putative expressed
Chr3	15648901	15652157	LOC_Os03g27320	+	4.5846	179	steroid binding protein putative expressed
Chr3	16407670	16410080	LOC_Os03g28940	-	32.2587	0	ZIM domain containing protein putative expressed
Chr3	17092120	17096270	LOC_Os03g29980	+	6.05296	0	ACT domain containing protein expressed
Chr3	17092120	17096270	LOC_Os03g29980	+	27.5541	0	ACT domain containing protein expressed
Chr3	17780414	17784151	LOC_Os03g31230	+	4.4939	0	MYB family transcription factor putative expressed
Chr3	17780414	17784151	LOC_Os03g31230	+	23.5809	0	MYB family transcription factor putative expressed
Chr3	17939618	17942646	LOC_Os03g31490	+	5.18421	490	expressed protein
Chr3	17943777	17944076	LOC_Os03g31500	-	5.18421	72	expressed protein
Chr3	18211372	18222645	LOC_Os03g31839	+	4.52703	0	transposon protein putative unclassified expressed
Chr3	18435989	18437090	LOC_Os03g32230	-	7.49014	0	ZOS3-12 - C2H2 zinc finger protein expressed
Chr3	18572433	18575321	LOC_Os03g32480	+	7.1706	0	retrotransposon protein putative unclassified expressed
Chr3	18575449	18577587	LOC_Os03g32490	-	7.1706	153	DUF1230 domain containing protein expressed
Chr3	18635876	18638518	LOC_Os03g32580	+	11.9965	0	BRASSINOSTEROID INSENSITIVE 1-associated receptor kinase 1 precursor putative expressed
Chr3	18638520	18647607	LOC_Os03g32590	-	11.9965	0	transcription initiation factor putative expressed
Chr3	21999942	22001714	LOC_Os03g39610	+	6.24698	0	chlorophyll A-B binding protein putative expressed
Chr3	21999942	22001714	LOC_Os03g39610	+	6.92541	0	chlorophyll A-B binding protein putative expressed
Chr3	22372924	22380193	LOC_Os03g40260	+	5.64506	55	Regulator of chromosome condensation domain containing protein expressed
Chr3	22381320	22383933	LOC_Os03g40270	-	5.64506	747	alpha-1 4-glucan-protein synthase putative expressed
Chr3	25504234	25509983	LOC_Os03g45170	-	5.07215	943	amino acid permease putative expressed
Chr3	25512136	25517280	LOC_Os03g45180	-	5.07215	742	expressed protein
Chr3	25563653	25564577	LOC_Os03g45280	+	8.73701	0	dehydrin putative expressed
Chr3	25613825	25616214	LOC_Os03g45370	+	10.6083	0	sodium%2Fcalcium exchanger protein putative expressed
Chr3	25801614	25804500	LOC_Os03g45720	-	64.6155	0	glyoxalase family protein putative expressed
Chr3	25805321	25810839	LOC_Os03g45730	-	64.6155	0	DNA-binding protein-like putative expressed
Chr3	25859575	25861088	LOC_Os03g45779	-	7.05169	0	expressed protein
Chr3	26259737	26267273	LOC_Os03g46440	-	22.7111	0	BTBA4 - Bric-a-Brac Tramtrack Broad Complex BTB domain with Ankyrin repeat region expressed
Chr3	26259737	26267273	LOC_Os03g46440	-	40.4048	0	BTBA4 - Bric-a-Brac Tramtrack Broad Complex BTB domain with Ankyrin repeat region expressed
Chr3	26617086	26618334	LOC_Os03g47050	-	7.5072	98	expressed protein
Chr3	26878142	26879719	LOC_Os03g47530	+	20.4724	0	glycosyl transferase 8 domain containing protein putative expressed
Chr3	27057031	27063684	LOC_Os03g47740	-	6.67307	0	homeodomain protein putative expressed
Chr3	27736291	27741513	LOC_Os03g48660	-	4.5271	0	DUF1336 domain containing protein expressed
Chr3	28143097	28146332	LOC_Os03g49440	+	6.24264	0	phosphatase putative expressed
Chr3	28143097	28146332	LOC_Os03g49440	+	5.05707	0	phosphatase putative expressed
Chr3	28248731	28254047	LOC_Os03g49610	-	7.5072	21	Os3bglu8 - beta-glucosidase exo-beta-glucansase high similarity to Os3bglu7 expressed
Chr3	28254419	28259880	LOC_Os03g49620	-	7.5072	0	BRASSINOSTEROID INSENSITIVE 1-associated receptor kinase 1 precursor putative expressed
Chr3	28260581	28266479	LOC_Os03g49630	-	7.5072	0	expressed protein
Chr3	28260581	28266479	LOC_Os03g49630	-	9.00283	0	expressed protein
Chr3	28269518	28275709	LOC_Os03g49640	-	7.28497	0	STE_MEKK_ste11_MAP3K.14 - STE kinases include homologs to sterile 7 sterile 11 and sterile 20 from yeast expressed
Chr3	28470552	28473673	LOC_Os03g49940	+	8.56879	0	integral membrane protein putative expressed
Chr3	28474134	28483671	LOC_Os03g49960	-	8.56879	316	expressed protein
Chr3	28663767	28667970	LOC_Os03g50290	+	4.89305	186	14-3-3 protein putative expressed
Chr3	28686958	28689716	LOC_Os03g50310	+	4.19856	447	CCT%2FB-box zinc finger protein putative expressed
Chr3	28690315	28697934	LOC_Os03g50320	-	4.19856	0	phosphatidylinositol 4-kinase PI4K putative expressed
Chr3	28690315	28697934	LOC_Os03g50320	-	4.47259	0	phosphatidylinositol 4-kinase PI4K putative expressed
Chr3	29015978	29020079	LOC_Os03g50810	-	4.5271	0	receptor protein kinase TMK1 precursor putative expressed
Chr3	29064993	29067660	LOC_Os03g50870	+	4.51819	0	expressed protein
Chr3	29064993	29067660	LOC_Os03g50870	+	7.59865	0	expressed protein
Chr3	29064993	29067660	LOC_Os03g50870	+	5.58003	0	expressed protein
Chr3	29067747	29071552	LOC_Os03g50880	-	5.58003	0	class I glutamine amidotransferase putative expressed
Chr3	29067747	29071552	LOC_Os03g50880	-	5.18421	0	class I glutamine amidotransferase putative expressed
Chr3	29556656	29559714	LOC_Os03g51640	+	35.9817	0	expressed protein
Chr3	29560540	29566023	LOC_Os03g51650	-	35.9817	0	membrane protein putative expressed
Chr3	29560540	29566023	LOC_Os03g51650	-	16.367	0	membrane protein putative expressed
Chr3	30062334	30066156	LOC_Os03g52340	-	4.48231	457	endoplasmic oxidoreductin-1 precursor putative expressed
Chr3	30080571	30081435	LOC_Os03g52400	-	19.8657	236	ribosomal protein L7%2FL12 C-terminal domain containing protein expressed
Chr3	30082332	30082953	LOC_Os03g52410	-	19.8657	0	expressed protein
Chr3	30197260	30199278	LOC_Os03g52660	+	8.83666	0	ATP synthase F1 delta subunit family protein putative expressed
Chr3	30197977	30200507	LOC_Os03g52670	-	8.83666	0	GRAM domain containing protein expressed
Chr3	30203734	30204917	LOC_Os03g52680	+	25.7993	0	expressed protein
Chr3	30206350	30210436	LOC_Os03g52690	-	25.7993	0	CBS domain containing membrane protein putative expressed
Chr3	30299551	30304249	LOC_Os03g52840	+	5.72068	576	serine hydroxymethyltransferase mitochondrial precursor putative expressed
Chr3	30305811	30307287	LOC_Os03g52850	-	5.72068	597	expressed protein
Chr3	30349191	30350951	LOC_Os03g52910	+	6.45763	186	uncharacterized UPF0114 domain containing protein expressed
Chr3	30368953	30369800	LOC_Os03g52940	+	4.47098	0	expressed protein
Chr3	30395653	30398414	LOC_Os03g53000	+	10.8122	786	XRCC4 putative expressed
Chr3	30401970	30402761	LOC_Os03g53010	-	10.9383	0	acyl-desaturase chloroplast precursor putative expressed
Chr3	30406830	30409447	LOC_Os03g53020	+	46.5231	0	helix-loop-helix DNA-binding domain containing protein expressed
Chr3	30410601	30410843	LOC_Os03g53030	+	46.5231	0	hypothetical protein
Chr3	30723319	30725615	LOC_Os03g53580	+	4.38408	273	expressed protein
Chr3	30825413	30828133	LOC_Os03g53770	+	5.05707	809	RNA recognition motif containing protein putative expressed
Chr3	30920685	30921906	LOC_Os03g53930	+	10.3053	0	expressed protein
Chr3	31207084	31212471	LOC_Os03g54900	-	8.21605	0	phytosulfokine receptor precursor putative expressed
Chr3	31440748	31446119	LOC_Os03g55240	+	12.8245	0	cytochrome P450 putative expressed
Chr3	31440748	31446119	LOC_Os03g55240	+	9.96521	0	cytochrome P450 putative expressed
Chr3	31469919	31471769	LOC_Os03g55310	-	5.4422	0	SWIB%2FMDM2 domain containing protein expressed
Chr3	31469919	31471769	LOC_Os03g55310	-	49.7623	0	SWIB%2FMDM2 domain containing protein expressed
Chr3	31472097	31474885	LOC_Os03g55320	-	49.7623	0	protein phosphatase 2C putative expressed
Chr3	31604952	31606236	LOC_Os03g55540	-	51.6645	0	ZOS3-18 - C2H2 zinc finger protein expressed
Chr3	31643337	31646161	LOC_Os03g55590	+	7.79086	0	MYB family transcription factor putative expressed
Chr3	31680942	31681824	LOC_Os03g55630	+	4.55306	0	expressed protein
Chr3	31682043	31685057	LOC_Os03g55640	-	4.55306	0	OsSigP2 - Putative Type I Signal Peptidase homologue%3B employs a putative Ser%2FLys catalytic dyad expressed
Chr3	31749469	31755282	LOC_Os03g55760	+	4.4939	129	MYB family transcription factor putative expressed
Chr3	31756008	31756262	LOC_Os03g55770	+	4.4939	368	expressed protein
Chr3	31757959	31758807	LOC_Os03g55776	+	21.3959	0	expressed protein
Chr3	31759194	31762974	LOC_Os03g55784	+	21.3959	0	tumor necrosis factor superfamily member 5-induced protein 1 putative expressed
Chr3	31764987	31766985	LOC_Os03g55800	-	4.14739	565	cytochrome P450 putative expressed
Chr3	32027891	32029915	LOC_Os03g56220	-	20.3381	0	stress-induced protein putative expressed
Chr3	32041537	32043408	LOC_Os03g56241	-	5.55926	78	40S ribosomal protein S29 putative expressed
Chr3	32043843	32048414	LOC_Os03g56250	-	5.55926	0	LRR receptor-like protein kinase putative expressed
Chr3	32043843	32048414	LOC_Os03g56250	-	4.78594	0	LRR receptor-like protein kinase putative expressed
Chr3	32086001	32089685	LOC_Os03g56280	-	10.5588	0	lactate%2Fmalate dehydrogenase putative expressed
Chr3	32624612	32627886	LOC_Os03g57210	+	7.59815	0	glycine-rich protein putative expressed
Chr3	32628528	32632535	LOC_Os03g57220	+	4.55306	0	hydroxyacid oxidase 1 putative expressed
Chr3	32628528	32632535	LOC_Os03g57220	+	4.03274	0	hydroxyacid oxidase 1 putative expressed
Chr3	32632753	32633746	LOC_Os03g57230	-	4.03274	0	expressed protein
Chr3	32694534	32696110	LOC_Os03g57310	+	6.64403	0	syntaxin putative expressed
Chr3	32696457	32698900	LOC_Os03g57320	-	6.64403	221	expp1 protein precursor putative expressed
Chr3	32708411	32711331	LOC_Os03g57340	+	78.5872	0	chaperone protein dnaJ putative expressed
Chr3	32715318	32716309	LOC_Os03g57349	-	4.52008	0	expressed protein
Chr3	33061357	33065192	LOC_Os03g58070	+	5.58003	0	frigida putative expressed
Chr3	33065377	33070874	LOC_Os03g58080	-	5.58003	0	BT1 family protein putative expressed
Chr3	33621910	33626543	LOC_Os03g59060	+	4.12817	543	OsPP2Ac-2 - Phosphatase 2A isoform 2 belonging to family 2 expressed
Chr3	33627374	33630350	LOC_Os03g59070	-	5.94785	0	phosphatase putative expressed
Chr3	34166099	34167546	LOC_Os03g60080	+	264.047	0	NAC domain-containing protein 67 putative expressed
Chr3	34167801	34173336	LOC_Os03g60090	-	264.047	0	methylenetetrahydrofolate reductase putative expressed
Chr3	34424180	34425104	LOC_Os03g60560	+	19.7716	0	ZOS3-21 - C2H2 zinc finger protein expressed
Chr3	34427699	34428613	LOC_Os03g60570	+	35.3732	0	ZOS3-22 - C2H2 zinc finger protein expressed
Chr3	34430584	34431200	LOC_Os03g60580	+	35.3732	709	actin-depolymerizing factor putative expressed
Chr3	34434997	34438452	LOC_Os03g60600	-	5.97404	407	zinc knuckle domain containing protein expressed
Chr3	34464313	34465102	LOC_Os03g60639	+	5.05707	94	expressed protein
Chr3	34474694	34478370	LOC_Os03g60650	-	11.6042	0	protein phosphatase 2C putative expressed
Chr3	34474694	34478370	LOC_Os03g60650	-	12.8395	0	protein phosphatase 2C putative expressed
Chr3	34536279	34539335	LOC_Os03g60780	+	22.2958	0	armadillo%2Fbeta-catenin-like repeat containing protein expressed
Chr3	34539517	34541316	LOC_Os03g60790	+	22.2958	0	heat shock protein DnaJ putative expressed
Chr3	34566988	34568087	LOC_Os03g60840	-	8.24687	0	BBTI13 - Bowman-Birk type bran trypsin inhibitor precursor expressed
Chr3	34765939	34772346	LOC_Os03g61220	+	6.42952	27	DEAD-box ATP-dependent RNA helicase 3 putative expressed
Chr3	34906623	34912027	LOC_Os03g61560	-	7.94162	267	expressed protein
Chr3	34913404	34914861	LOC_Os03g61570	+	7.94162	893	expressed protein
Chr3	35095281	35098707	LOC_Os03g61910	-	5.24462	655	retrotransposon protein putative unclassified expressed
Chr3	35100038	35103600	LOC_Os03g61920	+	5.24462	411	electron transfer flavoprotein subunit alpha mitochondrial precursor putative expressed
Chr3	35218962	35222937	LOC_Os03g62180	-	8.1904	0	lectin protein kinase family protein putative expressed
Chr3	35218962	35222937	LOC_Os03g62180	-	14.6906	0	lectin protein kinase family protein putative expressed
Chr3	35224965	35230943	LOC_Os03g62190	+	14.6906	610	transposon protein putative unclassified expressed
Chr3	35309856	35310752	LOC_Os03g62330	-	6.45763	722	expressed protein
Chr3	35312451	35317359	LOC_Os03g62340	-	6.45763	491	protein kinase family protein putative expressed
Chr3	35332052	35334422	LOC_Os03g62370	+	12.7301	310	WD40-like Beta Propeller Repeat family protein expressed
Chr3	35335570	35337104	LOC_Os03g62379	-	12.7301	395	MYB family transcription factor putative expressed
Chr3	35382689	35385192	LOC_Os03g62490	-	9.96521	121	prohibitin-2 putative expressed
Chr3	35385782	35392062	LOC_Os03g62500	-	9.96521	10	CGMC_GSK.5 - CGMC includes CDA MAPK GSK3 and CLKC kinases expressed
Chr3	35436726	35441630	LOC_Os03g62610	+	6.45044	91	RNA-binding protein containing a PIN domain putative expressed
Chr3	35511319	35518031	LOC_Os03g62750	+	4.41162	64	inner membrane protein putative expressed
Chr3	35516551	35518031	LOC_Os03g62760	-	4.41162	64	expressed protein
Chr3	35519094	35519978	LOC_Os03g62770	-	4.41162	798	expressed protein
Chr3	35633546	35638718	LOC_Os03g63020	+	4.25233	0	protein kinase domain containing protein expressed
Chr3	35640538	35644349	LOC_Os03g63030	-	6.06417	996	transposon protein putative unclassified expressed
Chr3	35865184	35867788	LOC_Os03g63490	+	4.47259	0	pantoate--beta-alanine ligase putative expressed
Chr3	35868698	35875491	LOC_Os03g63500	-	4.47259	924	ATPase AFG1 family domain containing protein expressed
Chr3	36174727	36175392	LOC_Os03g64010	+	4.52008	0	expressed protein
Chr4	321281	329266	LOC_Os04g01480	+	5.05707	0	zinc finger C-x8-C-x5-C-x3-H type family protein expressed
Chr4	661144	667572	LOC_Os04g02070	-	5.01547	732	expressed protein
Chr4	1148798	1152219	LOC_Os04g02910	-	17.1187	0	membrane related protein CP5 putative expressed
Chr4	8710462	8712037	LOC_Os04g16070	-	5.05707	427	expressed protein
Chr4	8713252	8716893	LOC_Os04g16080	+	5.05707	575	transposon protein putative CACTA En%2FSpm sub-class expressed
Chr4	9367935	9369158	LOC_Os04g17100	-	11.3981	0	heavy metal-associated domain containing protein expressed
Chr4	9993501	9994514	LOC_Os04g18090	+	4.51819	0	histone H1 putative expressed
Chr4	11887804	11888852	LOC_Os04g21120	-	5.72068	0	expressed protein
Chr4	12425564	12427457	LOC_Os04g21950	+	6.59444	0	WRKY51 expressed
Chr4	12425564	12427457	LOC_Os04g21950	+	24.8887	0	WRKY51 expressed
Chr4	13466420	13468869	LOC_Os04g23550	-	72.5843	0	basic helix-loop-helix family protein putative expressed
Chr4	13641585	13654855	LOC_Os04g23890	-	8.83666	35	AGC_PVPK_like_kin82y.10 - ACG kinases include homologs to PKA PKG and PKC expressed
Chr4	13802276	13803543	LOC_Os04g24140	+	15.3311	0	ribose-5-phosphate isomerase A putative expressed
Chr4	14742171	14744334	LOC_Os04g25440	-	4.4939	154	cytokinin-O-glucosyltransferase 2 putative expressed
Chr4	15924282	15928162	LOC_Os04g26920	+	7.03728	0	oxidoreductase aldo%2Fketo reductase family protein putative expressed
Chr4	17269040	17272419	LOC_Os04g29100	+	5.52694	580	hypothetical protein
Chr4	18168723	18172037	LOC_Os04g30420	+	155.144	0	dehydrogenase putative expressed
Chr4	18172145	18177125	LOC_Os04g30430	-	155.144	0	nuclear transport factor 2 putative expressed
Chr4	18172145	18177125	LOC_Os04g30430	-	7.02194	0	nuclear transport factor 2 putative expressed
Chr4	18172145	18177125	LOC_Os04g30430	-	10.9952	0	nuclear transport factor 2 putative expressed
Chr4	19233125	19235217	LOC_Os04g32070	+	7.1706	428	dehydrogenase%2Freductase putative expressed
Chr4	19236670	19238881	LOC_Os04g32080	+	7.1706	812	11-beta-hydroxysteroid dehydrogenase putative expressed
Chr4	20015750	20019634	LOC_Os04g33060	+	4.66015	0	NAD dependent epimerase%2Fdehydratase family protein putative expressed
Chr4	20020086	20020355	LOC_Os04g33070	-	4.73494	0	expressed protein
Chr4	20021226	20025228	LOC_Os04g33080	-	4.73494	629	protein phosphatase 2C putative expressed
Chr4	20061940	20064227	LOC_Os04g33140	-	4.80595	695	expressed protein
Chr4	20077759	20083076	LOC_Os04g33190	+	4.35457	0	AMP-binding enzyme putative expressed
Chr4	20077759	20083076	LOC_Os04g33190	+	5.05707	0	AMP-binding enzyme putative expressed
Chr4	20083916	20091821	LOC_Os04g33200	-	5.05707	769	heparan-alpha-glucosaminide N-acetyltransferase putative expressed
Chr4	20245217	20249961	LOC_Os04g33470	-	5.24266	275	Ser%2FThr protein phosphatase family protein putative expressed
Chr4	20358377	20359628	LOC_Os04g33610	+	6.12841	42	expressed protein
Chr4	20364171	20364754	LOC_Os04g33620	-	6.38345	294	expressed protein
Chr4	20365611	20369229	LOC_Os04g33630	+	6.38345	365	2Fe-2S iron-sulfur cluster binding domain containing protein expressed
Chr4	20372913	20377959	LOC_Os04g33640	+	4.41162	0	glycosyl hydrolases family 17 putative expressed
Chr4	20372913	20377959	LOC_Os04g33640	+	10.5696	0	glycosyl hydrolases family 17 putative expressed
Chr4	20372913	20377959	LOC_Os04g33640	+	18.2828	0	glycosyl hydrolases family 17 putative expressed
Chr4	20457921	20463115	LOC_Os04g33780	+	5.30126	439	OTU-like cysteine protease family protein putative expressed
Chr4	20680023	20680446	LOC_Os04g34120	+	4.18373	0	expressed protein
Chr4	20690854	20692626	LOC_Os04g34140	+	7.12672	0	U-box protein CMPG1 putative expressed
Chr4	20690854	20692626	LOC_Os04g34140	+	12.0831	0	U-box protein CMPG1 putative expressed
Chr4	21750917	21752359	LOC_Os04g35690	+	5.58003	0	tetratricopeptide repeat putative expressed
Chr4	21752560	21758662	LOC_Os04g35700	-	5.58003	0	STE_MEKK_ste11_MAP3K.16 - STE kinases include homologs to sterile 7 sterile 11 and sterile 20 from yeast expressed
Chr4	22014111	22017090	LOC_Os04g36058	+	4.03274	0	DUF1771 domain containing protein putative expressed
Chr4	22017861	22024724	LOC_Os04g36062	+	4.03274	136	expressed protein
Chr4	22023832	22027680	LOC_Os04g36070	-	6.06692	62	OsRR1 type-A response regulator expressed
Chr4	22074971	22077951	LOC_Os04g36590	+	7.12672	32	transposon protein putative unclassified expressed
Chr4	22182599	22186943	LOC_Os04g36720	+	6.03806	0	ferric-chelate reductase putative expressed
Chr4	22305064	22309320	LOC_Os04g37430	+	12.2805	0	lipoxygenase protein putative expressed
Chr4	22321189	22323559	LOC_Os04g37480	+	16.6248	549	oxidoreductase aldo%2Fketo reductase family protein putative expressed
Chr4	22323860	22326907	LOC_Os04g37490	+	16.6248	0	oxidoreductase aldo%2Fketo reductase family protein putative expressed
Chr4	22323860	22326907	LOC_Os04g37490	+	4.74548	0	oxidoreductase aldo%2Fketo reductase family protein putative expressed
Chr4	22353707	22355207	LOC_Os04g37570	+	6.07067	711	aspartic proteinase nepenthesin precursor putative expressed
Chr4	22369632	22376812	LOC_Os04g37619	+	15.0456	0	zeaxanthin epoxidase chloroplast precursor putative expressed
Chr4	22377034	22379348	LOC_Os04g37630	+	15.0456	0	mitochondrial carrier protein putative expressed
Chr4	22381340	22383531	LOC_Os04g37640	-	4.99992	0	xyloglucan fucosyltransferase putative expressed
Chr4	22428827	22431579	LOC_Os04g37710	+	92.0596	0	serine hydrolase domain containing protein expressed
Chr4	22432173	22434744	LOC_Os04g37720	+	92.0596	0	pentatricopeptide putative expressed
Chr4	22435061	22436870	LOC_Os04g37730	+	92.0596	0	RING-H2 finger protein ATL3B precursor putative expressed
Chr4	22435061	22436870	LOC_Os04g37730	+	17.2246	0	RING-H2 finger protein ATL3B precursor putative expressed
Chr4	22534358	22541033	LOC_Os04g37904	-	4.21262	0	protein phosphatase 2C putative expressed
Chr4	22883459	22883984	LOC_Os04g38510	+	5.25598	0	expressed protein
Chr4	22937056	22939073	LOC_Os04g38600	+	5.52851	0	glyceraldehyde-3-phosphate dehydrogenase putative expressed
Chr4	22939140	22942394	LOC_Os04g38610	-	5.52851	0	RAN guanine nucleotide release factor putative expressed
Chr4	22939140	22942394	LOC_Os04g38610	-	5.00779	0	RAN guanine nucleotide release factor putative expressed
Chr4	23104041	23107594	LOC_Os04g38870	+	5.69959	185	14-3-3 protein putative expressed
Chr4	23108124	23110736	LOC_Os04g38880	-	5.69959	0	dynein light chain type 1 domain containing protein expressed
Chr4	23134255	23137290	LOC_Os04g38940	-	25.7537	679	integral membrane protein putative expressed
Chr4	23139158	23142821	LOC_Os04g38950	-	25.7537	0	class I glutamine amidotransferase putative expressed
Chr4	23139158	23142821	LOC_Os04g38950	-	7.79086	0	class I glutamine amidotransferase putative expressed
Chr4	23139158	23142821	LOC_Os04g38950	-	5.05707	0	class I glutamine amidotransferase putative expressed
Chr4	23139158	23142821	LOC_Os04g38950	-	5.3144	0	class I glutamine amidotransferase putative expressed
Chr4	23553702	23560694	LOC_Os04g39560	-	4.5846	0	expressed protein
Chr4	23553702	23560694	LOC_Os04g39560	-	35.9718	0	expressed protein
Chr4	24129507	24133300	LOC_Os04g40650	-	4.83814	139	metalloprotease ATP23 putative expressed
Chr4	24133854	24138557	LOC_Os04g40660	-	4.83814	0	MA3 domain containing protein expressed
Chr4	24416321	24418474	LOC_Os04g41160	-	22.606	0	protein kinase putative expressed
Chr4	24497616	24505401	LOC_Os04g41280	+	6.71391	0	ankyrin repeat domain containing protein expressed
Chr4	24512414	24515768	LOC_Os04g41310	+	5.83173	0	STRUBBELIG-RECEPTOR FAMILY 8 precursor putative expressed
Chr4	24514932	24521631	LOC_Os04g41320	-	4.38741	0	nucleotide-sugar transporter family protein putative expressed
Chr4	24611345	24615176	LOC_Os04g41500	+	28.6514	0	expressed protein
Chr4	24615554	24624651	LOC_Os04g41510	+	28.6514	0	serine%2Fthreonine-protein kinase GCN2 putative expressed
Chr4	24644170	24647863	LOC_Os04g41550	+	13.1058	0	CRS1%2FYhbY domain containing protein putative expressed
Chr4	24647901	24649396	LOC_Os04g41560	-	13.1058	0	B-box zinc finger family protein putative expressed
Chr4	24858040	24859661	LOC_Os04g41960	-	147.464	0	NADP-dependent oxidoreductase putative expressed
Chr4	24889983	24891487	LOC_Os04g42020	+	6.14955	0	CCT%2FB-box zinc finger protein putative expressed
Chr4	24915049	24918786	LOC_Os04g42090	+	4.15246	143	CPuORF7 - conserved peptide uORF-containing transcript expressed
Chr4	25102101	25107672	LOC_Os04g42420	+	8.51016	289	nodulin putative expressed
Chr4	25111035	25115188	LOC_Os04g42430	+	6.45763	0	EF hand family protein putative expressed
Chr4	25111035	25115188	LOC_Os04g42430	+	24.7346	0	EF hand family protein putative expressed
Chr4	25191054	25192947	LOC_Os04g42590	-	19.9748	904	expressed protein
Chr4	25194025	25201272	LOC_Os04g42600	-	19.9748	0	polyadenylate-binding protein putative expressed
Chr4	25194025	25201272	LOC_Os04g42600	-	4.57986	0	polyadenylate-binding protein putative expressed
Chr4	25573548	25579680	LOC_Os04g43220	-	5.3144	192	zinc finger C3HC4 type domain containing protein expressed
Chr4	25702074	25707506	LOC_Os04g43430	-	21.039	0	pentatricopeptide putative expressed
Chr4	25708299	25712547	LOC_Os04g43440	-	21.039	0	NB-ARC%2FLRR disease resistance protein putative expressed
Chr4	25708299	25712547	LOC_Os04g43440	-	5.58003	0	NB-ARC%2FLRR disease resistance protein putative expressed
Chr4	25843038	25844912	LOC_Os04g43680	-	4.44233	0	MYB family transcription factor putative expressed
Chr4	25926988	25929732	LOC_Os04g43800	-	6.38345	0	phenylalanine ammonia-lyase putative expressed
Chr4	26674344	26676730	LOC_Os04g45090	-	6.39705	98	cytochrome b561 putative expressed
Chr4	26831005	26831867	LOC_Os04g45370	+	13.1642	0	OsSAUR19 - Auxin-responsive SAUR gene family member expressed
Chr4	27160363	27162692	LOC_Os04g45870	+	5.56624	0	expressed protein
Chr4	27210157	27211268	LOC_Os04g45940	+	7.5072	0	transcription factor like protein putative expressed
Chr4	27367827	27369695	LOC_Os04g46210	-	5.06003	318	transposon protein putative Mariner sub-class expressed
Chr4	27370862	27373629	LOC_Os04g46220	-	5.06003	0	ethylene-responsive transcription factor putative expressed
Chr4	27423442	27426229	LOC_Os04g46280	+	4.99185	0	hydrolase NUDIX family domain containing protein expressed
Chr4	27423442	27426229	LOC_Os04g46280	+	4.73494	0	hydrolase NUDIX family domain containing protein expressed
Chr4	27423442	27426229	LOC_Os04g46280	+	7.5072	0	hydrolase NUDIX family domain containing protein expressed
Chr4	27426740	27429874	LOC_Os04g46290	+	7.5072	0	ethylene-responsive element-binding protein putative expressed
Chr4	27539878	27540929	LOC_Os04g46440	+	5.39208	385	AP2 domain containing protein expressed
Chr4	27783478	27787171	LOC_Os04g46880	-	23.6773	0	transporter major facilitator family putative expressed
Chr4	27783478	27787171	LOC_Os04g46880	-	7.80772	0	transporter major facilitator family putative expressed
Chr4	27836610	27838008	LOC_Os04g46950	-	99.2301	698	expressed protein
Chr4	27838693	27840786	LOC_Os04g46960	+	99.2301	0	glutathione peroxidase domain containing protein expressed
Chr4	27843255	27848331	LOC_Os04g46970	-	99.2301	0	glucosyltransferase putative expressed
Chr4	27848562	27850314	LOC_Os04g46980	-	7.02194	0	cis-zeatin O-glucosyltransferase putative expressed
Chr4	28114866	28117522	LOC_Os04g47370	+	5.88852	0	coiled-coil domain-containing protein 124 putative expressed
Chr4	28341594	28343271	LOC_Os04g47780	-	13.3793	0	transmembrane amino acid transporter protein putative expressed
Chr4	28574411	28576248	LOC_Os04g48030	+	4.47098	0	heat stress transcription factor B-1 putative expressed
Chr4	28574411	28576248	LOC_Os04g48030	+	5.05707	0	heat stress transcription factor B-1 putative expressed
Chr4	28772448	28776387	LOC_Os04g48290	+	58.249	0	MATE efflux family protein putative expressed
Chr4	28820861	28821913	LOC_Os04g48350	+	5.80284	0	dehydration-responsive element-binding protein putative expressed
Chr4	29152969	29153960	LOC_Os04g48870	+	4.07832	374	nitrilase-associated protein putative expressed
Chr4	29157213	29159281	LOC_Os04g48880	+	5.35951	0	fatty acid hydroxylase putative expressed
Chr4	29157213	29159281	LOC_Os04g48880	+	5.00779	0	fatty acid hydroxylase putative expressed
Chr4	29458214	29459808	LOC_Os04g49360	-	5.82738	0	OsFBX149 - F-box domain containing protein expressed
Chr4	29531223	29536492	LOC_Os04g49510	+	8.51016	0	CAMK_CAMK_like.27 - CAMK includes calcium%2Fcalmodulin depedent protein kinases expressed
Chr4	29531223	29536492	LOC_Os04g49510	+	12.2669	0	CAMK_CAMK_like.27 - CAMK includes calcium%2Fcalmodulin depedent protein kinases expressed
Chr4	29534884	29538538	LOC_Os04g49520	-	12.2669	0	pentatricopeptide repeat protein PPR868-14 putative expressed
Chr4	29534884	29538538	LOC_Os04g49520	-	5.18421	0	pentatricopeptide repeat protein PPR868-14 putative expressed
Chr4	29538734	29542566	LOC_Os04g49530	+	5.18421	221	expressed protein
Chr4	29636070	29638259	LOC_Os04g49690	+	4.47259	0	FERONIA receptor-like kinase putative expressed
Chr4	29636070	29638259	LOC_Os04g49690	+	5.58003	0	FERONIA receptor-like kinase putative expressed
Chr4	29894656	29896857	LOC_Os04g50120	-	19.5844	126	zinc-binding protein putative expressed
Chr4	30477844	30478434	LOC_Os04g51454	-	7.94283	430	expressed protein
Chr4	30545175	30546577	LOC_Os04g51560	+	8.85137	0	WRKY68 expressed
Chr4	30550961	30552136	LOC_Os04g51570	+	5.71902	0	tyrosine phosphatase putative expressed
Chr4	30552922	30558599	LOC_Os04g51580	-	5.71902	940	leucine rich repeat containing protein expressed
Chr4	30570016	30571716	LOC_Os04g51600	+	5.80502	0	expressed protein
Chr4	30572095	30584308	LOC_Os04g51610	-	5.80502	147	calcium-transporting ATPase plasma membrane-type putative expressed
Chr4	30875218	30879563	LOC_Os04g52000	-	16.1547	0	protein phosphatase 2C putative expressed
Chr4	30875218	30879563	LOC_Os04g52000	-	6.67307	0	protein phosphatase 2C putative expressed
Chr4	30939177	30940275	LOC_Os04g52090	+	62.3265	0	AP2 domain containing protein expressed
Chr4	31061682	31062703	LOC_Os04g52260	+	5.52694	0	LTPL124 - Protease inhibitor%2Fseed storage%2FLTP family protein precursor expressed
Chr4	31063845	31068874	LOC_Os04g52270	-	5.52694	183	coatomer subunit epsilon putative expressed
Chr4	31349656	31350722	LOC_Os04g52670	-	4.4939	0	OsSAUR21 - Auxin-responsive SAUR gene family member expressed
Chr4	31638099	31644795	LOC_Os04g53120	+	4.41276	0	NB-ARC domain containing protein expressed
Chr4	31669055	31674598	LOC_Os04g53190	-	5.87417	259	CPuORF12 - conserved peptide uORF-containing transcript expressed
Chr4	31669220	31674587	LOC_Os04g53195	-	5.87417	424	expressed protein
Chr4	31700907	31703617	LOC_Os04g53230	+	5.83173	475	aminomethyltransferase putative expressed
Chr4	31749103	31752274	LOC_Os04g53300	+	6.98623	0	polyphenol oxidase putative expressed
Chr4	31750955	31759581	LOC_Os04g53310	-	6.98623	0	soluble starch synthase 3 chloroplast precursor putative expressed
Chr4	31959526	31961876	LOC_Os04g53612	-	46.7057	765	APO putative expressed
Chr4	31962539	31965307	LOC_Os04g53620	+	46.7057	0	ubiquitin family protein putative expressed
Chr4	31966462	31968300	LOC_Os04g53630	+	46.7057	0	pentatricopeptide putative expressed
Chr4	32286661	32291459	LOC_Os04g54200	+	11.039	527	diacylglycerol kinase putative expressed
Chr4	32296089	32296600	LOC_Os04g54220	-	5.05707	214	expressed protein
Chr4	32297556	32298132	LOC_Os04g54230	-	5.05707	69	wound induced protein putative expressed
Chr4	32582126	32585724	LOC_Os04g54800	-	4.68477	0	shikimate kinase putative expressed
Chr4	32588940	32595893	LOC_Os04g54810	-	8.39299	0	beta-D-xylosidase putative expressed
Chr4	32588940	32595893	LOC_Os04g54810	-	8.21605	0	beta-D-xylosidase putative expressed
Chr4	32588940	32595893	LOC_Os04g54810	-	4.15246	0	beta-D-xylosidase putative expressed
Chr4	32605092	32608651	LOC_Os04g54830	+	5.55926	0	expressed protein
Chr4	32609882	32618950	LOC_Os04g54840	+	5.88852	774	DNA-directed RNA polymerase subunit putative expressed
Chr4	32835169	32848481	LOC_Os04g55230	+	4.57909	0	tetratricopeptide repeat domain containing protein putative expressed
Chr4	32835169	32848481	LOC_Os04g55230	+	5.24462	0	tetratricopeptide repeat domain containing protein putative expressed
Chr4	32835169	32848481	LOC_Os04g55230	+	22.2105	0	tetratricopeptide repeat domain containing protein putative expressed
Chr4	33022716	33028387	LOC_Os04g55510	+	5.90861	829	zinc finger C3HC4 type domain containing protein expressed
Chr4	33530075	33533747	LOC_Os04g56240	+	5.82738	16	lipase putative expressed
[truncated: 818 more rows]

## Sheet: Tab.S6 anti-Flag ChIP Rep2
Chromosome	start	end	gene ID	strand	DL peak -log10(q-value)	distance to gene	gene function annotation
[truncated: 1,197 more rows]

[truncated: 1 more sheets: Tab. S7]
